# Supplementary material for: Evolution of Phosphoregulation: Comparison of Phosphorylation Patterns across Yeast Species
Source: PLoS Biol. 2009 Jun 23;7(6):e1000134. doi: 10.1371/journal.pbio.1000134 (PMC2691599; doi:10.1371/journal.pbio.1000134)
Supplement: Dataset S3 — Genetic interaction for S. cerevisiae and Sc. pombe determined in this study and references for additional interactions collected from other sources. (1.16 MB XLS) [file pbio.1000134.s003.xls]

## Sheet: S.cerevisiae
Gene 1	Gene 2	Interaction S-score	Qualitative result	Reference
YLR032W	YBR114W	NA	Phenotypic Enhancement	BioGRID
YLR032W	YHR134W	NA	Phenotypic Enhancement	BioGRID
YLR032W	YER142C	NA	Phenotypic Enhancement	BioGRID
YLR032W	YML102W	NA	Phenotypic Enhancement	BioGRID
YAR007C	YML032C	NA	Phenotypic Enhancement	BioGRID
YAR007C	YDR004W	NA	Phenotypic Enhancement	BioGRID
YPL138C	YDR469W	NA	Phenotypic Enhancement	BioGRID
YPL138C	YLR015W	NA	Phenotypic Enhancement	BioGRID
YHR119W	YDL042C	NA	Phenotypic Enhancement	BioGRID
YHR154W	YDR217C	NA	Phenotypic Enhancement	BioGRID
YHR154W	YER173W	NA	Phenotypic Enhancement	BioGRID
YBR114W	YJR035W	NA	Phenotypic Enhancement	BioGRID
YGR078C	YML085C	NA	Phenotypic Enhancement	BioGRID
YAL021C	YCL061C	NA	Phenotypic Enhancement	BioGRID
YAL021C	YBL088C	NA	Phenotypic Enhancement	BioGRID
YAL021C	YBR136W	NA	Phenotypic Enhancement	BioGRID
YLR452C	YJR084W	NA	Phenotypic Enhancement	BioGRID
YBR073W	YDR469W	NA	Phenotypic Enhancement	BioGRID
YPL153C	YBR098W	NA	Phenotypic Enhancement	BioGRID
YPL153C	YER095W	NA	Phenotypic Enhancement	BioGRID
YPL153C	YMR201C	NA	Phenotypic Enhancement	BioGRID
YPL153C	YBL088C	NA	Phenotypic Enhancement	BioGRID
YPL153C	YML102W	NA	Phenotypic Enhancement	BioGRID
YPL153C	YDR217C	NA	Phenotypic Enhancement	BioGRID
YMR216C	YKR050W	NA	Phenotypic Enhancement	BioGRID
YMR216C	YJL129C	NA	Phenotypic Enhancement	BioGRID
YJR035W	YGL043W	NA	Phenotypic Enhancement	BioGRID
YJR035W	YGR258C	NA	Phenotypic Enhancement	BioGRID
YJR035W	YGL070C	NA	Phenotypic Enhancement	BioGRID
YJR035W	YJR052W	NA	Phenotypic Enhancement	BioGRID
YJR035W	YMR201C	NA	Phenotypic Enhancement	BioGRID
YJR035W	YBL019W	NA	Phenotypic Enhancement	BioGRID
YJR035W	YNL230C	NA	Phenotypic Enhancement	BioGRID
YJR035W	YER142C	NA	Phenotypic Enhancement	BioGRID
YJR035W	YPL046C	NA	Phenotypic Enhancement	BioGRID
YER100W	YMR022W	NA	Phenotypic Enhancement	BioGRID
YER100W	YER125W	NA	Phenotypic Enhancement	BioGRID
YBR267W	YDR469W	NA	Phenotypic Enhancement	BioGRID
YBR267W	YNL298W	NA	Phenotypic Enhancement	BioGRID
YBR267W	YKR048C	NA	Phenotypic Enhancement	BioGRID
YPL002C	YBL088C	NA	Phenotypic Enhancement	BioGRID
YJL115W	YER095W	NA	Phenotypic Enhancement	BioGRID
YJL115W	YLR288C	NA	Phenotypic Enhancement	BioGRID
YJL115W	YML032C	NA	Phenotypic Enhancement	BioGRID
YJL115W	YDL059C	NA	Phenotypic Enhancement	BioGRID
YJL115W	YDR004W	NA	Phenotypic Enhancement	BioGRID
YJL115W	YBL008W	NA	Phenotypic Enhancement	BioGRID
YJL115W	YDR217C	NA	Phenotypic Enhancement	BioGRID
YJL115W	YER173W	NA	Phenotypic Enhancement	BioGRID
YOR141C	YDR469W	NA	Phenotypic Enhancement	BioGRID
YOR141C	YLR233C	NA	Phenotypic Enhancement	BioGRID
YPL194W	YLR288C	NA	Phenotypic Enhancement	BioGRID
YPL194W	YBL088C	NA	Phenotypic Enhancement	BioGRID
YPL194W	YOR368W	NA	Phenotypic Enhancement	BioGRID
YDR069C	YBR223C	NA	Phenotypic Enhancement	BioGRID
YDR069C	YBL088C	NA	Phenotypic Enhancement	BioGRID
YDR069C	YDR217C	NA	Phenotypic Enhancement	BioGRID
YDR069C	YOR368W	NA	Phenotypic Enhancement	BioGRID
YDR097C	YNL082W	NA	Phenotypic Enhancement	BioGRID
YDR097C	YCR092C	NA	Phenotypic Enhancement	BioGRID
YDR469W	YGL043W	NA	Phenotypic Enhancement	BioGRID
YDR469W	YOR123C	NA	Phenotypic Enhancement	BioGRID
YDR469W	YNL330C	NA	Phenotypic Enhancement	BioGRID
YDR469W	YBR098W	NA	Phenotypic Enhancement	BioGRID
YDR469W	YKL213C	NA	Phenotypic Enhancement	BioGRID
YDR469W	YLR015W	NA	Phenotypic Enhancement	BioGRID
YDR469W	YDR108W	NA	Phenotypic Enhancement	BioGRID
YDR469W	YCL061C	NA	Phenotypic Enhancement	BioGRID
YDR469W	YLL002W	NA	Phenotypic Enhancement	BioGRID
YDR469W	YMR224C	NA	Phenotypic Enhancement	BioGRID
YDR469W	YCR002C	NA	Phenotypic Enhancement	BioGRID
YDR469W	YJR073C	NA	Phenotypic Enhancement	BioGRID
YDR469W	YDL002C	NA	Phenotypic Enhancement	BioGRID
YDR469W	YDL115C	NA	Phenotypic Enhancement	BioGRID
YDR469W	YNL107W	NA	Phenotypic Enhancement	BioGRID
YDR469W	YKR082W	NA	Phenotypic Enhancement	BioGRID
YDR469W	YNL222W	NA	Phenotypic Enhancement	BioGRID
YDR469W	YDL020C	NA	Phenotypic Enhancement	BioGRID
YDR469W	YER151C	NA	Phenotypic Enhancement	BioGRID
YDR469W	YKL212W	NA	Phenotypic Enhancement	BioGRID
YDR469W	YOR073W	NA	Phenotypic Enhancement	BioGRID
YDR469W	YJL092W	NA	Phenotypic Enhancement	BioGRID
YDR469W	YDR137W	NA	Phenotypic Enhancement	BioGRID
YDR469W	YMR272C	NA	Phenotypic Enhancement	BioGRID
YDR469W	YJL081C	NA	Phenotypic Enhancement	BioGRID
YLR376C	YMR201C	NA	Phenotypic Enhancement	BioGRID
YLR376C	YDR217C	NA	Phenotypic Enhancement	BioGRID
YLR376C	YER173W	NA	Phenotypic Enhancement	BioGRID
YDR076W	YNL330C	NA	Phenotypic Enhancement	BioGRID
YGL043W	YMR247C	NA	Phenotypic Enhancement	BioGRID
YGL043W	YGR258C	NA	Phenotypic Enhancement	BioGRID
YGL043W	YGL070C	NA	Phenotypic Enhancement	BioGRID
YMR156C	YKL114C	NA	Phenotypic Enhancement	BioGRID
YER020W	YDL042C	NA	Phenotypic Enhancement	BioGRID
YPR018W	YML069W	NA	Phenotypic Enhancement	BioGRID
YGR258C	YBR223C	NA	Phenotypic Enhancement	BioGRID
YGR258C	YKL114C	NA	Phenotypic Enhancement	BioGRID
YKR050W	YOL004W	NA	Phenotypic Enhancement	BioGRID
YOL006C	YBR223C	NA	Phenotypic Enhancement	BioGRID
YOL006C	YHR090C	NA	Phenotypic Enhancement	BioGRID
YLR135W	YBR223C	NA	Phenotypic Enhancement	BioGRID
YLR135W	YKL114C	NA	Phenotypic Enhancement	BioGRID
YNL330C	YER095W	NA	Phenotypic Enhancement	BioGRID
YNL330C	YNL021W	NA	Phenotypic Enhancement	BioGRID
YNL330C	YML032C	NA	Phenotypic Enhancement	BioGRID
YPR135W	YLR288C	NA	Phenotypic Enhancement	BioGRID
YPR135W	YBR136W	NA	Phenotypic Enhancement	BioGRID
YBR098W	YKL114C	NA	Phenotypic Enhancement	BioGRID
YBR098W	YIR002C	NA	Phenotypic Enhancement	BioGRID
YOL013C	YER125W	NA	Phenotypic Enhancement	BioGRID
YER179W	YER095W	NA	Phenotypic Enhancement	BioGRID
YER179W	YML032C	NA	Phenotypic Enhancement	BioGRID
YER179W	YHL022C	NA	Phenotypic Enhancement	BioGRID
YER095W	YLR288C	NA	Phenotypic Enhancement	BioGRID
YER095W	YBL088C	NA	Phenotypic Enhancement	BioGRID
YER095W	YBR136W	NA	Phenotypic Enhancement	BioGRID
YER095W	YDL059C	NA	Phenotypic Enhancement	BioGRID
YER095W	YJL092W	NA	Phenotypic Enhancement	BioGRID
YER095W	YML102W	NA	Phenotypic Enhancement	BioGRID
YGR271W	YLR398C	NA	Phenotypic Enhancement	BioGRID
YNL082W	YML032C	NA	Phenotypic Enhancement	BioGRID
YNL082W	YOR033C	NA	Phenotypic Enhancement	BioGRID
YNL082W	YCR092C	NA	Phenotypic Enhancement	BioGRID
YNL082W	YMR167W	NA	Phenotypic Enhancement	BioGRID
YMR106C	YBR223C	NA	Phenotypic Enhancement	BioGRID
YMR106C	YML032C	NA	Phenotypic Enhancement	BioGRID
YHL007C	YIL008W	NA	Phenotypic Enhancement	BioGRID
YHL007C	YLR362W	NA	Phenotypic Enhancement	BioGRID
YGL070C	YJR052W	NA	Phenotypic Enhancement	BioGRID
YLR288C	YBL088C	NA	Phenotypic Enhancement	BioGRID
YLR288C	YML032C	NA	Phenotypic Enhancement	BioGRID
YLR288C	YDR217C	NA	Phenotypic Enhancement	BioGRID
YDR092W	YPL167C	NA	Phenotypic Enhancement	BioGRID
YJR052W	YML032C	NA	Phenotypic Enhancement	BioGRID
YJR052W	YDR159W	NA	Phenotypic Enhancement	BioGRID
YMR224C	YBR223C	NA	Phenotypic Enhancement	BioGRID
YMR224C	YBL088C	NA	Phenotypic Enhancement	BioGRID
YMR224C	YHR090C	NA	Phenotypic Enhancement	BioGRID
YMR224C	YER173W	NA	Phenotypic Enhancement	BioGRID
YBR223C	YML032C	NA	Phenotypic Enhancement	BioGRID
YBR223C	YDR217C	NA	Phenotypic Enhancement	BioGRID
YMR201C	YBR136W	NA	Phenotypic Enhancement	BioGRID
YMR201C	YBL019W	NA	Phenotypic Enhancement	BioGRID
YMR201C	YKL114C	NA	Phenotypic Enhancement	BioGRID
YMR201C	YIR002C	NA	Phenotypic Enhancement	BioGRID
YMR201C	YER142C	NA	Phenotypic Enhancement	BioGRID
YMR201C	YPL167C	NA	Phenotypic Enhancement	BioGRID
YMR201C	YML102W	NA	Phenotypic Enhancement	BioGRID
YML021C	YEL029C	NA	Phenotypic Enhancement	BioGRID
YKL034W	YER125W	NA	Phenotypic Enhancement	BioGRID
YHR030C	YDR162C	NA	Phenotypic Enhancement	BioGRID
YHR030C	YML016C	NA	Phenotypic Enhancement	BioGRID
YLR361C	YER111C	NA	Phenotypic Enhancement	BioGRID
YBL088C	YDL059C	NA	Phenotypic Enhancement	BioGRID
YBR136W	YDL059C	NA	Phenotypic Enhancement	BioGRID
YBR136W	YOR033C	NA	Phenotypic Enhancement	BioGRID
YBR136W	YDR217C	NA	Phenotypic Enhancement	BioGRID
YML032C	YOL043C	NA	Phenotypic Enhancement	BioGRID
YML032C	YAL015C	NA	Phenotypic Enhancement	BioGRID
YML032C	YDL042C	NA	Phenotypic Enhancement	BioGRID
YML032C	YIR002C	NA	Phenotypic Enhancement	BioGRID
YML032C	YER142C	NA	Phenotypic Enhancement	BioGRID
YML032C	YOL004W	NA	Phenotypic Enhancement	BioGRID
YML032C	YCR092C	NA	Phenotypic Enhancement	BioGRID
YML032C	YMR167W	NA	Phenotypic Enhancement	BioGRID
YML032C	YLR233C	NA	Phenotypic Enhancement	BioGRID
YML032C	YPL167C	NA	Phenotypic Enhancement	BioGRID
YML032C	YJL092W	NA	Phenotypic Enhancement	BioGRID
YML032C	YML102W	NA	Phenotypic Enhancement	BioGRID
YML032C	YOR039W	NA	Phenotypic Enhancement	BioGRID
YDL059C	YCR092C	NA	Phenotypic Enhancement	BioGRID
YDL059C	YJL092W	NA	Phenotypic Enhancement	BioGRID
YOL043C	YKL114C	NA	Phenotypic Enhancement	BioGRID
YOL043C	YPL167C	NA	Phenotypic Enhancement	BioGRID
YAL015C	YKL114C	NA	Phenotypic Enhancement	BioGRID
YAL015C	YPL167C	NA	Phenotypic Enhancement	BioGRID
YER111C	YMR135C	NA	Phenotypic Enhancement	BioGRID
YBL019W	YKL114C	NA	Phenotypic Enhancement	BioGRID
YDL042C	YOL068C	NA	Phenotypic Enhancement	BioGRID
YDL042C	YPL008W	NA	Phenotypic Enhancement	BioGRID
YKL114C	YIR002C	NA	Phenotypic Enhancement	BioGRID
YKL114C	YPL167C	NA	Phenotypic Enhancement	BioGRID
YHL022C	YPR007C	NA	Phenotypic Enhancement	BioGRID
YIR002C	YER142C	NA	Phenotypic Enhancement	BioGRID
YOR033C	YCR092C	NA	Phenotypic Enhancement	BioGRID
YBR195C	YKL049C	NA	Phenotypic Enhancement	BioGRID
YLR337C	YER125W	NA	Phenotypic Enhancement	BioGRID
YPL167C	YJL092W	NA	Phenotypic Enhancement	BioGRID
YPL167C	YML102W	NA	Phenotypic Enhancement	BioGRID
YHR090C	YGR252W	NA	Phenotypic Enhancement	BioGRID
YOL065C	YKL212W	NA	Phenotypic Enhancement	BioGRID
YOR109W	YKL212W	NA	Phenotypic Enhancement	BioGRID
YNL106C	YKL212W	NA	Phenotypic Enhancement	BioGRID
YMR022W	YER125W	NA	Phenotypic Enhancement	BioGRID
YBR009C	YBR010W	NA	Phenotypic Enhancement	BioGRID
YER151C	YGR070W	NA	Phenotypic Enhancement	BioGRID
YJL092W	YDR217C	NA	Phenotypic Enhancement	BioGRID
YML102W	YDR217C	NA	Phenotypic Enhancement	BioGRID
YML102W	YKL049C	NA	Phenotypic Enhancement	BioGRID
YDR217C	YOR368W	NA	Phenotypic Enhancement	BioGRID
YDR217C	YER173W	NA	Phenotypic Enhancement	BioGRID
YLR032W	YIR002C	NA	Phenotypic Suppression	BioGRID
YAR007C	YML069W	NA	Phenotypic Suppression	BioGRID
YMR223W	YKL213C	NA	Phenotypic Suppression	BioGRID
YMR223W	YDL074C	NA	Phenotypic Suppression	BioGRID
YLR128W	YDL216C	NA	Phenotypic Suppression	BioGRID
YGR078C	YDR469W	NA	Phenotypic Suppression	BioGRID
YPL153C	YLL002W	NA	Phenotypic Suppression	BioGRID
YIL156W	YKL213C	NA	Phenotypic Suppression	BioGRID
YDL212W	YMR022W	NA	Phenotypic Suppression	BioGRID
YOL012C	YER164W	NA	Phenotypic Suppression	BioGRID
YBL093C	YLR182W	NA	Phenotypic Suppression	BioGRID
YBL093C	YER111C	NA	Phenotypic Suppression	BioGRID
YKL149C	YLR362W	NA	Phenotypic Suppression	BioGRID
YDR069C	YPL084W	NA	Phenotypic Suppression	BioGRID
YDR069C	YOL020W	NA	Phenotypic Suppression	BioGRID
YDR097C	YDL059C	NA	Phenotypic Suppression	BioGRID
YDR469W	YML094W	NA	Phenotypic Suppression	BioGRID
YHL024W	YJL106W	NA	Phenotypic Suppression	BioGRID
YBL105C	YMR022W	NA	Phenotypic Suppression	BioGRID
YBL105C	YER151C	NA	Phenotypic Suppression	BioGRID
YOL006C	YLR398C	NA	Phenotypic Suppression	BioGRID
YOL006C	YPR189W	NA	Phenotypic Suppression	BioGRID
YDR443C	YLR182W	NA	Phenotypic Suppression	BioGRID
YDR443C	YER111C	NA	Phenotypic Suppression	BioGRID
YNL330C	YDL013W	NA	Phenotypic Suppression	BioGRID
YPR135W	YDR217C	NA	Phenotypic Suppression	BioGRID
YER095W	YCR092C	NA	Phenotypic Suppression	BioGRID
YER095W	YMR167W	NA	Phenotypic Suppression	BioGRID
YKL213C	YDR330W	NA	Phenotypic Suppression	BioGRID
YKL213C	YNL021W	NA	Phenotypic Suppression	BioGRID
YDR075W	YBR136W	NA	Phenotypic Suppression	BioGRID
YDR075W	YER173W	NA	Phenotypic Suppression	BioGRID
YLL002W	YBR136W	NA	Phenotypic Suppression	BioGRID
YNL298W	YLR362W	NA	Phenotypic Suppression	BioGRID
YMR224C	YBR136W	NA	Phenotypic Suppression	BioGRID
YMR224C	YDR217C	NA	Phenotypic Suppression	BioGRID
YHR030C	YER151C	NA	Phenotypic Suppression	BioGRID
YBL088C	YDR217C	NA	Phenotypic Suppression	BioGRID
YBL088C	YDR499W	NA	Phenotypic Suppression	BioGRID
YBL088C	YER173W	NA	Phenotypic Suppression	BioGRID
YML032C	YEL029C	NA	Phenotypic Suppression	BioGRID
YML032C	YML074C	NA	Phenotypic Suppression	BioGRID
YML032C	YER173W	NA	Phenotypic Suppression	BioGRID
YDL059C	YMR167W	NA	Phenotypic Suppression	BioGRID
YER111C	YNL025C	NA	Phenotypic Suppression	BioGRID
YDL042C	YDL013W	NA	Phenotypic Suppression	BioGRID
YOR058C	YBL063W	NA	Phenotypic Suppression	BioGRID
YDR004W	YDR217C	NA	Phenotypic Suppression	BioGRID
YDR004W	YER173W	NA	Phenotypic Suppression	BioGRID
YOR038C	YER164W	NA	Phenotypic Suppression	BioGRID
YLR337C	YJR036C	NA	Phenotypic Suppression	BioGRID
YFR010W	YOL020W	NA	Phenotypic Suppression	BioGRID
YOR124C	YER125W	NA	Phenotypic Suppression	BioGRID
YDR054C	YER125W	NA	Phenotypic Suppression	BioGRID
YNL135C	YML074C	NA	Phenotypic Suppression	BioGRID
YLR032W	YJL115W	NA	Synthetic Growth Defect	BioGRID
YLR032W	YOR141C	NA	Synthetic Growth Defect	BioGRID
YLR032W	YML007W	NA	Synthetic Growth Defect	BioGRID
YLR032W	YNL218W	NA	Synthetic Growth Defect	BioGRID
YLR032W	YKL113C	NA	Synthetic Growth Defect	BioGRID
YLR032W	YMR190C	NA	Synthetic Growth Defect	BioGRID
YLR032W	YML032C	NA	Synthetic Growth Defect	BioGRID
YLR032W	YDR004W	NA	Synthetic Growth Defect	BioGRID
YLR032W	YDL020C	NA	Synthetic Growth Defect	BioGRID
YLR032W	YDL040C	NA	Synthetic Growth Defect	BioGRID
YLR032W	YDR217C	NA	Synthetic Growth Defect	BioGRID
YLR032W	YGL020C	NA	Synthetic Growth Defect	BioGRID
YLR032W	YOR368W	NA	Synthetic Growth Defect	BioGRID
YAL042W	YKL119C	NA	Synthetic Growth Defect	BioGRID
YAR007C	YER177W	NA	Synthetic Growth Defect	BioGRID
YAR007C	YLR288C	NA	Synthetic Growth Defect	BioGRID
YOL054W	YER016W	NA	Synthetic Growth Defect	BioGRID
YPL138C	YOR123C	NA	Synthetic Growth Defect	BioGRID
YPL138C	YKL139W	NA	Synthetic Growth Defect	BioGRID
YPL138C	YBR010W	NA	Synthetic Growth Defect	BioGRID
YHR119W	YOL012C	NA	Synthetic Growth Defect	BioGRID
YHR119W	YBR010W	NA	Synthetic Growth Defect	BioGRID
YCL016C	YAL021C	NA	Synthetic Growth Defect	BioGRID
YCL016C	YPL153C	NA	Synthetic Growth Defect	BioGRID
YCL016C	YJR104C	NA	Synthetic Growth Defect	BioGRID
YCL016C	YPL002C	NA	Synthetic Growth Defect	BioGRID
YCL016C	YJL115W	NA	Synthetic Growth Defect	BioGRID
YCL016C	YGR092W	NA	Synthetic Growth Defect	BioGRID
YCL016C	YNR052C	NA	Synthetic Growth Defect	BioGRID
YCL016C	YOR026W	NA	Synthetic Growth Defect	BioGRID
YCL016C	YDR335W	NA	Synthetic Growth Defect	BioGRID
YCL016C	YOR058C	NA	Synthetic Growth Defect	BioGRID
YCL016C	YLR399C	NA	Synthetic Growth Defect	BioGRID
YCL016C	YKL048C	NA	Synthetic Growth Defect	BioGRID
YCL016C	YBR195C	NA	Synthetic Growth Defect	BioGRID
YCL016C	YLR357W	NA	Synthetic Growth Defect	BioGRID
YCL016C	YOR073W	NA	Synthetic Growth Defect	BioGRID
YCL016C	YDR137W	NA	Synthetic Growth Defect	BioGRID
YCL016C	YKL139W	NA	Synthetic Growth Defect	BioGRID
YCL016C	YML102W	NA	Synthetic Growth Defect	BioGRID
YCL016C	YGL020C	NA	Synthetic Growth Defect	BioGRID
YCL016C	YBR010W	NA	Synthetic Growth Defect	BioGRID
YCL016C	YOR368W	NA	Synthetic Growth Defect	BioGRID
YHR154W	YOR141C	NA	Synthetic Growth Defect	BioGRID
YHR154W	YNR052C	NA	Synthetic Growth Defect	BioGRID
YHR154W	YDR076W	NA	Synthetic Growth Defect	BioGRID
YHR154W	YMR156C	NA	Synthetic Growth Defect	BioGRID
YHR154W	YBR098W	NA	Synthetic Growth Defect	BioGRID
YHR154W	YER095W	NA	Synthetic Growth Defect	BioGRID
YHR154W	YNL298W	NA	Synthetic Growth Defect	BioGRID
YHR154W	YKL113C	NA	Synthetic Growth Defect	BioGRID
YHR154W	YHR134W	NA	Synthetic Growth Defect	BioGRID
YHR154W	YKL114C	NA	Synthetic Growth Defect	BioGRID
YHR154W	YCL008C	NA	Synthetic Growth Defect	BioGRID
YHR154W	YCR086W	NA	Synthetic Growth Defect	BioGRID
YDL165W	YIL038C	NA	Synthetic Growth Defect	BioGRID
YBR095C	YBR010W	NA	Synthetic Growth Defect	BioGRID
YMR078C	YAL021C	NA	Synthetic Growth Defect	BioGRID
YMR078C	YPL153C	NA	Synthetic Growth Defect	BioGRID
YMR078C	YJR104C	NA	Synthetic Growth Defect	BioGRID
YMR078C	YPL002C	NA	Synthetic Growth Defect	BioGRID
YMR078C	YJL115W	NA	Synthetic Growth Defect	BioGRID
YMR078C	YGR092W	NA	Synthetic Growth Defect	BioGRID
YMR078C	YNR052C	NA	Synthetic Growth Defect	BioGRID
YMR078C	YNL206C	NA	Synthetic Growth Defect	BioGRID
YMR078C	YDR335W	NA	Synthetic Growth Defect	BioGRID
YMR078C	YLR288C	NA	Synthetic Growth Defect	BioGRID
YMR078C	YLR182W	NA	Synthetic Growth Defect	BioGRID
YMR078C	YLR399C	NA	Synthetic Growth Defect	BioGRID
YMR078C	YNL072W	NA	Synthetic Growth Defect	BioGRID
YMR078C	YBR195C	NA	Synthetic Growth Defect	BioGRID
YMR078C	YHR090C	NA	Synthetic Growth Defect	BioGRID
YMR078C	YML069W	NA	Synthetic Growth Defect	BioGRID
YMR078C	YLR357W	NA	Synthetic Growth Defect	BioGRID
YMR078C	YDL020C	NA	Synthetic Growth Defect	BioGRID
YMR078C	YOR073W	NA	Synthetic Growth Defect	BioGRID
YMR078C	YDR137W	NA	Synthetic Growth Defect	BioGRID
YMR078C	YKL139W	NA	Synthetic Growth Defect	BioGRID
YMR078C	YML102W	NA	Synthetic Growth Defect	BioGRID
YMR078C	YGL020C	NA	Synthetic Growth Defect	BioGRID
YMR078C	YBR010W	NA	Synthetic Growth Defect	BioGRID
YBR289W	YGR252W	NA	Synthetic Growth Defect	BioGRID
YMR223W	YGR252W	NA	Synthetic Growth Defect	BioGRID
YGR078C	YPL153C	NA	Synthetic Growth Defect	BioGRID
YGR078C	YDL040C	NA	Synthetic Growth Defect	BioGRID
YAL021C	YBR073W	NA	Synthetic Growth Defect	BioGRID
YAL021C	YOR141C	NA	Synthetic Growth Defect	BioGRID
YAL021C	YAR002W	NA	Synthetic Growth Defect	BioGRID
YAL021C	YNL330C	NA	Synthetic Growth Defect	BioGRID
YAL021C	YPR135W	NA	Synthetic Growth Defect	BioGRID
YAL021C	YBR098W	NA	Synthetic Growth Defect	BioGRID
YAL021C	YER095W	NA	Synthetic Growth Defect	BioGRID
YAL021C	YKL113C	NA	Synthetic Growth Defect	BioGRID
YAL021C	YNL315C	NA	Synthetic Growth Defect	BioGRID
YAL021C	YCL029C	NA	Synthetic Growth Defect	BioGRID
YAL021C	YER016W	NA	Synthetic Growth Defect	BioGRID
YAL021C	YNL107W	NA	Synthetic Growth Defect	BioGRID
YAL021C	YBL008W	NA	Synthetic Growth Defect	BioGRID
YAL021C	YOR038C	NA	Synthetic Growth Defect	BioGRID
YAL021C	YPR173C	NA	Synthetic Growth Defect	BioGRID
YAL021C	YJL092W	NA	Synthetic Growth Defect	BioGRID
YAL021C	YGL020C	NA	Synthetic Growth Defect	BioGRID
YGL124C	YJL081C	NA	Synthetic Growth Defect	BioGRID
YBR215W	YBR195C	NA	Synthetic Growth Defect	BioGRID
YBR073W	YNR052C	NA	Synthetic Growth Defect	BioGRID
YLR335W	YOR098C	NA	Synthetic Growth Defect	BioGRID
YPL153C	YLR262C	NA	Synthetic Growth Defect	BioGRID
YPL153C	YOR141C	NA	Synthetic Growth Defect	BioGRID
YPL153C	YPL194W	NA	Synthetic Growth Defect	BioGRID
YPL153C	YMR156C	NA	Synthetic Growth Defect	BioGRID
YPL153C	YPR135W	NA	Synthetic Growth Defect	BioGRID
YPL153C	YNL298W	NA	Synthetic Growth Defect	BioGRID
YPL153C	YDR334W	NA	Synthetic Growth Defect	BioGRID
YPL153C	YNL288W	NA	Synthetic Growth Defect	BioGRID
YPL153C	YMR224C	NA	Synthetic Growth Defect	BioGRID
YPL153C	YEL003W	NA	Synthetic Growth Defect	BioGRID
YPL153C	YML032C	NA	Synthetic Growth Defect	BioGRID
YPL153C	YKL114C	NA	Synthetic Growth Defect	BioGRID
YPL153C	YPR023C	NA	Synthetic Growth Defect	BioGRID
YPL153C	YJL179W	NA	Synthetic Growth Defect	BioGRID
YPL153C	YBR231C	NA	Synthetic Growth Defect	BioGRID
YPL153C	YDL070W	NA	Synthetic Growth Defect	BioGRID
YPL153C	YOR043W	NA	Synthetic Growth Defect	BioGRID
YPL153C	YER016W	NA	Synthetic Growth Defect	BioGRID
YPL153C	YNL025C	NA	Synthetic Growth Defect	BioGRID
YPL153C	YKR001C	NA	Synthetic Growth Defect	BioGRID
YPL153C	YKL048C	NA	Synthetic Growth Defect	BioGRID
YPL153C	YBL036C	NA	Synthetic Growth Defect	BioGRID
YPL153C	YBL008W	NA	Synthetic Growth Defect	BioGRID
YPL153C	YOR038C	NA	Synthetic Growth Defect	BioGRID
YPL153C	YMR048W	NA	Synthetic Growth Defect	BioGRID
YPL153C	YPL167C	NA	Synthetic Growth Defect	BioGRID
YPL153C	YLR200W	NA	Synthetic Growth Defect	BioGRID
YPL153C	YER151C	NA	Synthetic Growth Defect	BioGRID
YPL153C	YGL020C	NA	Synthetic Growth Defect	BioGRID
YPL153C	YER164W	NA	Synthetic Growth Defect	BioGRID
YOR275C	YNL330C	NA	Synthetic Growth Defect	BioGRID
YOR275C	YNL021W	NA	Synthetic Growth Defect	BioGRID
YOR275C	YPR023C	NA	Synthetic Growth Defect	BioGRID
YDR485C	YGL070C	NA	Synthetic Growth Defect	BioGRID
YDR485C	YJL081C	NA	Synthetic Growth Defect	BioGRID
YDR485C	YGR252W	NA	Synthetic Growth Defect	BioGRID
YJR104C	YDL020C	NA	Synthetic Growth Defect	BioGRID
YJR104C	YJL092W	NA	Synthetic Growth Defect	BioGRID
YOR125C	YOL004W	NA	Synthetic Growth Defect	BioGRID
YLR027C	YNL097C	NA	Synthetic Growth Defect	BioGRID
YLR027C	YPL086C	NA	Synthetic Growth Defect	BioGRID
YPL002C	YPR135W	NA	Synthetic Growth Defect	BioGRID
YPL002C	YKL113C	NA	Synthetic Growth Defect	BioGRID
YPL002C	YDL020C	NA	Synthetic Growth Defect	BioGRID
YMR202W	YNL021W	NA	Synthetic Growth Defect	BioGRID
YPL101W	YJL081C	NA	Synthetic Growth Defect	BioGRID
YPL101W	YGR252W	NA	Synthetic Growth Defect	BioGRID
YCR094W	YNL021W	NA	Synthetic Growth Defect	BioGRID
YCR094W	YJL081C	NA	Synthetic Growth Defect	BioGRID
YNL323W	YJR073C	NA	Synthetic Growth Defect	BioGRID
YOL012C	YKL113C	NA	Synthetic Growth Defect	BioGRID
YOL012C	YBR136W	NA	Synthetic Growth Defect	BioGRID
YOL012C	YDL020C	NA	Synthetic Growth Defect	BioGRID
YOL012C	YGR252W	NA	Synthetic Growth Defect	BioGRID
YOL012C	YCR086W	NA	Synthetic Growth Defect	BioGRID
YDR176W	YBL052C	NA	Synthetic Growth Defect	BioGRID
YDR176W	YLL002W	NA	Synthetic Growth Defect	BioGRID
YDR176W	YPR023C	NA	Synthetic Growth Defect	BioGRID
YDR176W	YHR041C	NA	Synthetic Growth Defect	BioGRID
YDR176W	YNL107W	NA	Synthetic Growth Defect	BioGRID
YDR176W	YJL081C	NA	Synthetic Growth Defect	BioGRID
YDR176W	YBR010W	NA	Synthetic Growth Defect	BioGRID
YJL115W	YOR141C	NA	Synthetic Growth Defect	BioGRID
YJL115W	YNL330C	NA	Synthetic Growth Defect	BioGRID
YJL115W	YBR098W	NA	Synthetic Growth Defect	BioGRID
YJL115W	YDR334W	NA	Synthetic Growth Defect	BioGRID
YJL115W	YMR224C	NA	Synthetic Growth Defect	BioGRID
YJL115W	YHR041C	NA	Synthetic Growth Defect	BioGRID
YJL115W	YHR090C	NA	Synthetic Growth Defect	BioGRID
YJL115W	YGL020C	NA	Synthetic Growth Defect	BioGRID
YJL115W	YJL081C	NA	Synthetic Growth Defect	BioGRID
YGR092W	YLR135W	NA	Synthetic Growth Defect	BioGRID
YGR092W	YER095W	NA	Synthetic Growth Defect	BioGRID
YGR092W	YML032C	NA	Synthetic Growth Defect	BioGRID
YGR092W	YDR004W	NA	Synthetic Growth Defect	BioGRID
YNL119W	YPL086C	NA	Synthetic Growth Defect	BioGRID
YOR141C	YNR052C	NA	Synthetic Growth Defect	BioGRID
YOR141C	YGL194C	NA	Synthetic Growth Defect	BioGRID
YOR141C	YNL021W	NA	Synthetic Growth Defect	BioGRID
YOR141C	YBR136W	NA	Synthetic Growth Defect	BioGRID
YOR141C	YDL059C	NA	Synthetic Growth Defect	BioGRID
YOR141C	YER016W	NA	Synthetic Growth Defect	BioGRID
YOR141C	YNL107W	NA	Synthetic Growth Defect	BioGRID
YOR141C	YGL020C	NA	Synthetic Growth Defect	BioGRID
YOR141C	YJL081C	NA	Synthetic Growth Defect	BioGRID
YDR069C	YOL006C	NA	Synthetic Growth Defect	BioGRID
YDR069C	YKL213C	NA	Synthetic Growth Defect	BioGRID
YAR002W	YER095W	NA	Synthetic Growth Defect	BioGRID
YAR002W	YMR224C	NA	Synthetic Growth Defect	BioGRID
YAR002W	YJL092W	NA	Synthetic Growth Defect	BioGRID
YNR052C	YPR135W	NA	Synthetic Growth Defect	BioGRID
YNR052C	YER095W	NA	Synthetic Growth Defect	BioGRID
YNR052C	YDR334W	NA	Synthetic Growth Defect	BioGRID
YNR052C	YKL113C	NA	Synthetic Growth Defect	BioGRID
YNR052C	YLR182W	NA	Synthetic Growth Defect	BioGRID
YNR052C	YNL315C	NA	Synthetic Growth Defect	BioGRID
YNR052C	YCL029C	NA	Synthetic Growth Defect	BioGRID
YNR052C	YER016W	NA	Synthetic Growth Defect	BioGRID
YNR052C	YKR001C	NA	Synthetic Growth Defect	BioGRID
YNR052C	YBL008W	NA	Synthetic Growth Defect	BioGRID
YNR052C	YOR038C	NA	Synthetic Growth Defect	BioGRID
YNR052C	YPR173C	NA	Synthetic Growth Defect	BioGRID
YNR052C	YJL092W	NA	Synthetic Growth Defect	BioGRID
YNR052C	YIL038C	NA	Synthetic Growth Defect	BioGRID
YDR469W	YGL020C	NA	Synthetic Growth Defect	BioGRID
YDR469W	YBR010W	NA	Synthetic Growth Defect	BioGRID
YGL043W	YPR161C	NA	Synthetic Growth Defect	BioGRID
YGL043W	YHR059W	NA	Synthetic Growth Defect	BioGRID
YGL043W	YJL081C	NA	Synthetic Growth Defect	BioGRID
YGL043W	YBR010W	NA	Synthetic Growth Defect	BioGRID
YMR156C	YJL030W	NA	Synthetic Growth Defect	BioGRID
YMR156C	YDR217C	NA	Synthetic Growth Defect	BioGRID
YGL208W	YKL048C	NA	Synthetic Growth Defect	BioGRID
YER027C	YKL048C	NA	Synthetic Growth Defect	BioGRID
YDR422C	YKL048C	NA	Synthetic Growth Defect	BioGRID
YML014W	YPR023C	NA	Synthetic Growth Defect	BioGRID
YBL052C	YBL055C	NA	Synthetic Growth Defect	BioGRID
YBL052C	YHR090C	NA	Synthetic Growth Defect	BioGRID
YBL052C	YBR010W	NA	Synthetic Growth Defect	BioGRID
YBL052C	YGR252W	NA	Synthetic Growth Defect	BioGRID
YGL241W	YKR048C	NA	Synthetic Growth Defect	BioGRID
YNL246W	YNL107W	NA	Synthetic Growth Defect	BioGRID
YNL246W	YGL020C	NA	Synthetic Growth Defect	BioGRID
YNL215W	YKL113C	NA	Synthetic Growth Defect	BioGRID
YNL215W	YJL081C	NA	Synthetic Growth Defect	BioGRID
YCL010C	YPR135W	NA	Synthetic Growth Defect	BioGRID
YCL010C	YJL081C	NA	Synthetic Growth Defect	BioGRID
YHR114W	YLR337C	NA	Synthetic Growth Defect	BioGRID
YDR389W	YHR090C	NA	Synthetic Growth Defect	BioGRID
YDR389W	YDR054C	NA	Synthetic Growth Defect	BioGRID
YAR003W	YOR123C	NA	Synthetic Growth Defect	BioGRID
YAR003W	YNL330C	NA	Synthetic Growth Defect	BioGRID
YAR003W	YNL097C	NA	Synthetic Growth Defect	BioGRID
YAR003W	YDL040C	NA	Synthetic Growth Defect	BioGRID
YAR003W	YKL139W	NA	Synthetic Growth Defect	BioGRID
YAR003W	YJL081C	NA	Synthetic Growth Defect	BioGRID
YAR003W	YBR010W	NA	Synthetic Growth Defect	BioGRID
YAR003W	YGR252W	NA	Synthetic Growth Defect	BioGRID
YOR026W	YPR023C	NA	Synthetic Growth Defect	BioGRID
YOR026W	YKL049C	NA	Synthetic Growth Defect	BioGRID
YOR026W	YBR010W	NA	Synthetic Growth Defect	BioGRID
YML128C	YPR023C	NA	Synthetic Growth Defect	BioGRID
YML128C	YHR090C	NA	Synthetic Growth Defect	BioGRID
YHR023W	YKL079W	NA	Synthetic Growth Defect	BioGRID
YBR058C	YKL213C	NA	Synthetic Growth Defect	BioGRID
YJL129C	YGL194C	NA	Synthetic Growth Defect	BioGRID
YBL071W-A	YPL086C	NA	Synthetic Growth Defect	BioGRID
YOR123C	YBR175W	NA	Synthetic Growth Defect	BioGRID
YOR123C	YKL139W	NA	Synthetic Growth Defect	BioGRID
YDR443C	YNL025C	NA	Synthetic Growth Defect	BioGRID
YDR443C	YHR090C	NA	Synthetic Growth Defect	BioGRID
YDR443C	YDL020C	NA	Synthetic Growth Defect	BioGRID
YLR135W	YLR337C	NA	Synthetic Growth Defect	BioGRID
YLR135W	YKL139W	NA	Synthetic Growth Defect	BioGRID
YNL330C	YMR077C	NA	Synthetic Growth Defect	BioGRID
YNL330C	YHL007C	NA	Synthetic Growth Defect	BioGRID
YNL330C	YBR175W	NA	Synthetic Growth Defect	BioGRID
YNL330C	YMR287C	NA	Synthetic Growth Defect	BioGRID
YNL330C	YLR399C	NA	Synthetic Growth Defect	BioGRID
YNL330C	YJR102C	NA	Synthetic Growth Defect	BioGRID
YNL330C	YDL040C	NA	Synthetic Growth Defect	BioGRID
YNL330C	YKL139W	NA	Synthetic Growth Defect	BioGRID
YNL330C	YLR417W	NA	Synthetic Growth Defect	BioGRID
YNL330C	YJL081C	NA	Synthetic Growth Defect	BioGRID
YNL330C	YLR204W	NA	Synthetic Growth Defect	BioGRID
YGL194C	YLR399C	NA	Synthetic Growth Defect	BioGRID
YGL194C	YGR056W	NA	Synthetic Growth Defect	BioGRID
YGL194C	YKL212W	NA	Synthetic Growth Defect	BioGRID
YGL194C	YKL139W	NA	Synthetic Growth Defect	BioGRID
YGL194C	YBR010W	NA	Synthetic Growth Defect	BioGRID
YNL206C	YKL113C	NA	Synthetic Growth Defect	BioGRID
YPR135W	YDR279W	NA	Synthetic Growth Defect	BioGRID
YPR135W	YDR334W	NA	Synthetic Growth Defect	BioGRID
YPR135W	YDL059C	NA	Synthetic Growth Defect	BioGRID
YPR135W	YOR058C	NA	Synthetic Growth Defect	BioGRID
YPR135W	YCL029C	NA	Synthetic Growth Defect	BioGRID
YPR135W	YNL072W	NA	Synthetic Growth Defect	BioGRID
YPR135W	YGL020C	NA	Synthetic Growth Defect	BioGRID
YPR135W	YBR010W	NA	Synthetic Growth Defect	BioGRID
YER095W	YNL298W	NA	Synthetic Growth Defect	BioGRID
YER095W	YEL029C	NA	Synthetic Growth Defect	BioGRID
YER095W	YER016W	NA	Synthetic Growth Defect	BioGRID
YER095W	YNL072W	NA	Synthetic Growth Defect	BioGRID
YER095W	YMR048W	NA	Synthetic Growth Defect	BioGRID
YER095W	YLR357W	NA	Synthetic Growth Defect	BioGRID
YER095W	YDL020C	NA	Synthetic Growth Defect	BioGRID
YER095W	YGL020C	NA	Synthetic Growth Defect	BioGRID
YER095W	YJL081C	NA	Synthetic Growth Defect	BioGRID
YKL213C	YJL092W	NA	Synthetic Growth Defect	BioGRID
YKL213C	YDR217C	NA	Synthetic Growth Defect	BioGRID
YKR037C	YEL003W	NA	Synthetic Growth Defect	BioGRID
YKR037C	YML041C	NA	Synthetic Growth Defect	BioGRID
YLR015W	YKL113C	NA	Synthetic Growth Defect	BioGRID
YLR015W	YOL004W	NA	Synthetic Growth Defect	BioGRID
YLR015W	YNL097C	NA	Synthetic Growth Defect	BioGRID
YLR015W	YKL139W	NA	Synthetic Growth Defect	BioGRID
YLR015W	YGR252W	NA	Synthetic Growth Defect	BioGRID
YDR225W	YMR106C	NA	Synthetic Growth Defect	BioGRID
YDR225W	YGL020C	NA	Synthetic Growth Defect	BioGRID
YDR225W	YKL049C	NA	Synthetic Growth Defect	BioGRID
YMR077C	YPR023C	NA	Synthetic Growth Defect	BioGRID
YCL061C	YNL298W	NA	Synthetic Growth Defect	BioGRID
YCL061C	YDL020C	NA	Synthetic Growth Defect	BioGRID
YLL002W	YMR224C	NA	Synthetic Growth Defect	BioGRID
YLL002W	YML032C	NA	Synthetic Growth Defect	BioGRID
YLL002W	YLR399C	NA	Synthetic Growth Defect	BioGRID
YLL002W	YGR056W	NA	Synthetic Growth Defect	BioGRID
YLL002W	YGR252W	NA	Synthetic Growth Defect	BioGRID
YML085C	YKR008W	NA	Synthetic Growth Defect	BioGRID
YML085C	YCR052W	NA	Synthetic Growth Defect	BioGRID
YML085C	YGR056W	NA	Synthetic Growth Defect	BioGRID
YML124C	YBR010W	NA	Synthetic Growth Defect	BioGRID
YKL110C	YHR090C	NA	Synthetic Growth Defect	BioGRID
YNL298W	YKL113C	NA	Synthetic Growth Defect	BioGRID
YNL298W	YKR048C	NA	Synthetic Growth Defect	BioGRID
YNL298W	YML032C	NA	Synthetic Growth Defect	BioGRID
YNL298W	YOL068C	NA	Synthetic Growth Defect	BioGRID
YNL298W	YDR004W	NA	Synthetic Growth Defect	BioGRID
YNL298W	YMR048W	NA	Synthetic Growth Defect	BioGRID
YNL298W	YJL092W	NA	Synthetic Growth Defect	BioGRID
YOR198C	YPR023C	NA	Synthetic Growth Defect	BioGRID
YGL070C	YML041C	NA	Synthetic Growth Defect	BioGRID
YGL070C	YBR231C	NA	Synthetic Growth Defect	BioGRID
YGL070C	YHR059W	NA	Synthetic Growth Defect	BioGRID
YKR029C	YBR010W	NA	Synthetic Growth Defect	BioGRID
YHR205W	YPR104C	NA	Synthetic Growth Defect	BioGRID
YDR329C	YHR090C	NA	Synthetic Growth Defect	BioGRID
YDR334W	YDL040C	NA	Synthetic Growth Defect	BioGRID
YDR334W	YJL081C	NA	Synthetic Growth Defect	BioGRID
YKL113C	YLR085C	NA	Synthetic Growth Defect	BioGRID
YKL113C	YLR182W	NA	Synthetic Growth Defect	BioGRID
YKL113C	YPR023C	NA	Synthetic Growth Defect	BioGRID
YKL113C	YBR231C	NA	Synthetic Growth Defect	BioGRID
YKL113C	YER016W	NA	Synthetic Growth Defect	BioGRID
YKL113C	YNL025C	NA	Synthetic Growth Defect	BioGRID
YKL113C	YNL107W	NA	Synthetic Growth Defect	BioGRID
YKL113C	YKR001C	NA	Synthetic Growth Defect	BioGRID
YKL113C	YBL008W	NA	Synthetic Growth Defect	BioGRID
YKL113C	YFR010W	NA	Synthetic Growth Defect	BioGRID
YKL113C	YKL212W	NA	Synthetic Growth Defect	BioGRID
YKL113C	YKL139W	NA	Synthetic Growth Defect	BioGRID
YKL113C	YGL020C	NA	Synthetic Growth Defect	BioGRID
YKL113C	YJL081C	NA	Synthetic Growth Defect	BioGRID
YKL113C	YOR039W	NA	Synthetic Growth Defect	BioGRID
YDR074W	YHR090C	NA	Synthetic Growth Defect	BioGRID
YDR074W	YDL020C	NA	Synthetic Growth Defect	BioGRID
YKL119C	YDL020C	NA	Synthetic Growth Defect	BioGRID
YKL119C	YGL020C	NA	Synthetic Growth Defect	BioGRID
YBR103W	YBR010W	NA	Synthetic Growth Defect	BioGRID
YGL003C	YHR090C	NA	Synthetic Growth Defect	BioGRID
YIL008W	YGL020C	NA	Synthetic Growth Defect	BioGRID
YOR083W	YLR182W	NA	Synthetic Growth Defect	BioGRID
YNL021W	YLR182W	NA	Synthetic Growth Defect	BioGRID
YNL021W	YDL013W	NA	Synthetic Growth Defect	BioGRID
YNL021W	YGR056W	NA	Synthetic Growth Defect	BioGRID
YNL021W	YIR033W	NA	Synthetic Growth Defect	BioGRID
YMR224C	YBR175W	NA	Synthetic Growth Defect	BioGRID
YMR224C	YEL029C	NA	Synthetic Growth Defect	BioGRID
YMR224C	YBR195C	NA	Synthetic Growth Defect	BioGRID
YMR224C	YMR048W	NA	Synthetic Growth Defect	BioGRID
YMR224C	YLR357W	NA	Synthetic Growth Defect	BioGRID
YMR224C	YDL020C	NA	Synthetic Growth Defect	BioGRID
YMR224C	YGL020C	NA	Synthetic Growth Defect	BioGRID
YAL009W	YHR090C	NA	Synthetic Growth Defect	BioGRID
YNL153C	YDL020C	NA	Synthetic Growth Defect	BioGRID
YNL153C	YBR010W	NA	Synthetic Growth Defect	BioGRID
YEL003W	YDL020C	NA	Synthetic Growth Defect	BioGRID
YEL003W	YBR010W	NA	Synthetic Growth Defect	BioGRID
YBR223C	YKL114C	NA	Synthetic Growth Defect	BioGRID
YBR175W	YKL139W	NA	Synthetic Growth Defect	BioGRID
YBR175W	YBR010W	NA	Synthetic Growth Defect	BioGRID
YHR030C	YDR436W	NA	Synthetic Growth Defect	BioGRID
YHR030C	YHR158C	NA	Synthetic Growth Defect	BioGRID
YHR030C	YDL040C	NA	Synthetic Growth Defect	BioGRID
YHR030C	YKL212W	NA	Synthetic Growth Defect	BioGRID
YKL161C	YDL020C	NA	Synthetic Growth Defect	BioGRID
YMR190C	YKR082W	NA	Synthetic Growth Defect	BioGRID
YLR384C	YJL081C	NA	Synthetic Growth Defect	BioGRID
YBR136W	YBR231C	NA	Synthetic Growth Defect	BioGRID
YBR136W	YMR048W	NA	Synthetic Growth Defect	BioGRID
YBR136W	YML069W	NA	Synthetic Growth Defect	BioGRID
YDR409W	YML032C	NA	Synthetic Growth Defect	BioGRID
YDR409W	YDL013W	NA	Synthetic Growth Defect	BioGRID
YOR156C	YML032C	NA	Synthetic Growth Defect	BioGRID
YOR156C	YDL013W	NA	Synthetic Growth Defect	BioGRID
YOR156C	YDR510W	NA	Synthetic Growth Defect	BioGRID
YDR162C	YHR090C	NA	Synthetic Growth Defect	BioGRID
YGR200C	YJL081C	NA	Synthetic Growth Defect	BioGRID
YPL001W	YPL015C	NA	Synthetic Growth Defect	BioGRID
YLR429W	YFL039C	NA	Synthetic Growth Defect	BioGRID
YJR063W	YER016W	NA	Synthetic Growth Defect	BioGRID
YML032C	YLR399C	NA	Synthetic Growth Defect	BioGRID
YML032C	YNL072W	NA	Synthetic Growth Defect	BioGRID
YML032C	YMR048W	NA	Synthetic Growth Defect	BioGRID
YML032C	YLR357W	NA	Synthetic Growth Defect	BioGRID
YML032C	YDL020C	NA	Synthetic Growth Defect	BioGRID
YML032C	YPL046C	NA	Synthetic Growth Defect	BioGRID
YML032C	YGL020C	NA	Synthetic Growth Defect	BioGRID
YDL059C	YDL002C	NA	Synthetic Growth Defect	BioGRID
YDL059C	YGL020C	NA	Synthetic Growth Defect	BioGRID
YLR085C	YDL020C	NA	Synthetic Growth Defect	BioGRID
YLR085C	YGR252W	NA	Synthetic Growth Defect	BioGRID
YAL020C	YPL086C	NA	Synthetic Growth Defect	BioGRID
YLR182W	YNL107W	NA	Synthetic Growth Defect	BioGRID
YLR182W	YDL013W	NA	Synthetic Growth Defect	BioGRID
YLR182W	YDL040C	NA	Synthetic Growth Defect	BioGRID
YLR182W	YJL092W	NA	Synthetic Growth Defect	BioGRID
YLR182W	YGL020C	NA	Synthetic Growth Defect	BioGRID
YER111C	YDL040C	NA	Synthetic Growth Defect	BioGRID
YER111C	YFL009W	NA	Synthetic Growth Defect	BioGRID
YOL068C	YLR399C	NA	Synthetic Growth Defect	BioGRID
YOL068C	YGR056W	NA	Synthetic Growth Defect	BioGRID
YKL114C	YJL030W	NA	Synthetic Growth Defect	BioGRID
YKL114C	YDR217C	NA	Synthetic Growth Defect	BioGRID
YDR392W	YER151C	NA	Synthetic Growth Defect	BioGRID
YOR014W	YJL081C	NA	Synthetic Growth Defect	BioGRID
YPR023C	YLR399C	NA	Synthetic Growth Defect	BioGRID
YPR023C	YGR270W	NA	Synthetic Growth Defect	BioGRID
YPR023C	YHR090C	NA	Synthetic Growth Defect	BioGRID
YPR023C	YBR010W	NA	Synthetic Growth Defect	BioGRID
YPR023C	YLR204W	NA	Synthetic Growth Defect	BioGRID
YPR023C	YGR252W	NA	Synthetic Growth Defect	BioGRID
YLR362W	YPL086C	NA	Synthetic Growth Defect	BioGRID
YNL329C	YHR090C	NA	Synthetic Growth Defect	BioGRID
YJL179W	YBR010W	NA	Synthetic Growth Defect	BioGRID
YOR295W	YJL092W	NA	Synthetic Growth Defect	BioGRID
YDR200C	YHR090C	NA	Synthetic Growth Defect	BioGRID
YMR312W	YJL081C	NA	Synthetic Growth Defect	BioGRID
YMR312W	YGR252W	NA	Synthetic Growth Defect	BioGRID
YML041C	YJL081C	NA	Synthetic Growth Defect	BioGRID
YML041C	YKL049C	NA	Synthetic Growth Defect	BioGRID
YML041C	YGR252W	NA	Synthetic Growth Defect	BioGRID
YBR231C	YDL020C	NA	Synthetic Growth Defect	BioGRID
YBR231C	YGR252W	NA	Synthetic Growth Defect	BioGRID
YDL070W	YLR399C	NA	Synthetic Growth Defect	BioGRID
YLR399C	YNL107W	NA	Synthetic Growth Defect	BioGRID
YLR399C	YNL097C	NA	Synthetic Growth Defect	BioGRID
YLR399C	YGL020C	NA	Synthetic Growth Defect	BioGRID
YLR399C	YPL086C	NA	Synthetic Growth Defect	BioGRID
YDR004W	YDL020C	NA	Synthetic Growth Defect	BioGRID
YDR004W	YGL020C	NA	Synthetic Growth Defect	BioGRID
YDL190C	YJL081C	NA	Synthetic Growth Defect	BioGRID
YOL004W	YDL040C	NA	Synthetic Growth Defect	BioGRID
YOL004W	YBR010W	NA	Synthetic Growth Defect	BioGRID
YOL004W	YLR204W	NA	Synthetic Growth Defect	BioGRID
YOL004W	YCL008C	NA	Synthetic Growth Defect	BioGRID
YER016W	YKL049C	NA	Synthetic Growth Defect	BioGRID
YER016W	YER164W	NA	Synthetic Growth Defect	BioGRID
YNL025C	YHR090C	NA	Synthetic Growth Defect	BioGRID
YNL025C	YDL020C	NA	Synthetic Growth Defect	BioGRID
YNL025C	YGL020C	NA	Synthetic Growth Defect	BioGRID
YHR041C	YBL008W	NA	Synthetic Growth Defect	BioGRID
YHR041C	YBR010W	NA	Synthetic Growth Defect	BioGRID
YNL107W	YNL020C	NA	Synthetic Growth Defect	BioGRID
YNL107W	YBL008W	NA	Synthetic Growth Defect	BioGRID
YNL107W	YNL097C	NA	Synthetic Growth Defect	BioGRID
YNL107W	YDL020C	NA	Synthetic Growth Defect	BioGRID
YNL107W	YJL092W	NA	Synthetic Growth Defect	BioGRID
YNL107W	YDR137W	NA	Synthetic Growth Defect	BioGRID
YNL107W	YGR252W	NA	Synthetic Growth Defect	BioGRID
YNL227C	YDL020C	NA	Synthetic Growth Defect	BioGRID
YKR001C	YGL020C	NA	Synthetic Growth Defect	BioGRID
YKR001C	YJL081C	NA	Synthetic Growth Defect	BioGRID
YDL013W	YHR090C	NA	Synthetic Growth Defect	BioGRID
YOR033C	YDR217C	NA	Synthetic Growth Defect	BioGRID
YJR090C	YKL048C	NA	Synthetic Growth Defect	BioGRID
YBR275C	YPL086C	NA	Synthetic Growth Defect	BioGRID
YKR082W	YBL008W	NA	Synthetic Growth Defect	BioGRID
YPL204W	YPL086C	NA	Synthetic Growth Defect	BioGRID
YBL008W	YKL139W	NA	Synthetic Growth Defect	BioGRID
YBL008W	YIR033W	NA	Synthetic Growth Defect	BioGRID
YBL008W	YJL081C	NA	Synthetic Growth Defect	BioGRID
YBL008W	YKL049C	NA	Synthetic Growth Defect	BioGRID
YOR038C	YKL139W	NA	Synthetic Growth Defect	BioGRID
YGR270W	YKL049C	NA	Synthetic Growth Defect	BioGRID
YMR048W	YGL020C	NA	Synthetic Growth Defect	BioGRID
YPL167C	YDR217C	NA	Synthetic Growth Defect	BioGRID
YPL167C	YOR368W	NA	Synthetic Growth Defect	BioGRID
YPL167C	YER173W	NA	Synthetic Growth Defect	BioGRID
YOR064C	YGR252W	NA	Synthetic Growth Defect	BioGRID
YHR090C	YJL030W	NA	Synthetic Growth Defect	BioGRID
YHR090C	YDL040C	NA	Synthetic Growth Defect	BioGRID
YHR090C	YDL100C	NA	Synthetic Growth Defect	BioGRID
YHR090C	YOR322C	NA	Synthetic Growth Defect	BioGRID
YHR090C	YKL041W	NA	Synthetic Growth Defect	BioGRID
YHR090C	YOR039W	NA	Synthetic Growth Defect	BioGRID
YHR090C	YGR276C	NA	Synthetic Growth Defect	BioGRID
YHR090C	YNL055C	NA	Synthetic Growth Defect	BioGRID
YHR090C	YCL008C	NA	Synthetic Growth Defect	BioGRID
YHR090C	YCR033W	NA	Synthetic Growth Defect	BioGRID
YHR090C	YGR133W	NA	Synthetic Growth Defect	BioGRID
YNL097C	YDL040C	NA	Synthetic Growth Defect	BioGRID
YNL097C	YBR010W	NA	Synthetic Growth Defect	BioGRID
YFR010W	YDL040C	NA	Synthetic Growth Defect	BioGRID
YJL030W	YBR010W	NA	Synthetic Growth Defect	BioGRID
YGR056W	YBR010W	NA	Synthetic Growth Defect	BioGRID
YOR109W	YNL106C	NA	Synthetic Growth Defect	BioGRID
YNL106C	YIL002C	NA	Synthetic Growth Defect	BioGRID
YIL002C	YJL081C	NA	Synthetic Growth Defect	BioGRID
YLR200W	YBR010W	NA	Synthetic Growth Defect	BioGRID
YNL030W	YKL049C	NA	Synthetic Growth Defect	BioGRID
YDL020C	YOR073W	NA	Synthetic Growth Defect	BioGRID
YDL020C	YJL081C	NA	Synthetic Growth Defect	BioGRID
YDL020C	YMR269W	NA	Synthetic Growth Defect	BioGRID
YER151C	YJL081C	NA	Synthetic Growth Defect	BioGRID
YKL212W	YJL081C	NA	Synthetic Growth Defect	BioGRID
YJL092W	YGL020C	NA	Synthetic Growth Defect	BioGRID
YIL128W	YGL020C	NA	Synthetic Growth Defect	BioGRID
YLR417W	YPL086C	NA	Synthetic Growth Defect	BioGRID
YML094W	YBR010W	NA	Synthetic Growth Defect	BioGRID
YIR033W	YGL020C	NA	Synthetic Growth Defect	BioGRID
YJL081C	YOR039W	NA	Synthetic Growth Defect	BioGRID
YJL081C	YPL086C	NA	Synthetic Growth Defect	BioGRID
YKL049C	YGR252W	NA	Synthetic Growth Defect	BioGRID
YGR252W	YER164W	NA	Synthetic Growth Defect	BioGRID
YAL021C	YFL039C	NA	Synthetic Haploinsufficiency	BioGRID
YPL002C	YFL039C	NA	Synthetic Haploinsufficiency	BioGRID
YCR094W	YFL039C	NA	Synthetic Haploinsufficiency	BioGRID
YOR141C	YFL039C	NA	Synthetic Haploinsufficiency	BioGRID
YCR004C	YFL039C	NA	Synthetic Haploinsufficiency	BioGRID
YBR052C	YFL039C	NA	Synthetic Haploinsufficiency	BioGRID
YDR032C	YFL039C	NA	Synthetic Haploinsufficiency	BioGRID
YNL246W	YFL039C	NA	Synthetic Haploinsufficiency	BioGRID
YOL055C	YFL039C	NA	Synthetic Haploinsufficiency	BioGRID
YOR286W	YFL039C	NA	Synthetic Haploinsufficiency	BioGRID
YHL007C	YFL039C	NA	Synthetic Haploinsufficiency	BioGRID
YGL070C	YFL039C	NA	Synthetic Haploinsufficiency	BioGRID
YLR074C	YFL039C	NA	Synthetic Haploinsufficiency	BioGRID
YDR074W	YFL039C	NA	Synthetic Haploinsufficiency	BioGRID
YNL153C	YFL039C	NA	Synthetic Haploinsufficiency	BioGRID
YEL003W	YFL039C	NA	Synthetic Haploinsufficiency	BioGRID
YFL039C	YOR014W	NA	Synthetic Haploinsufficiency	BioGRID
YFL039C	YPR023C	NA	Synthetic Haploinsufficiency	BioGRID
YFL039C	YDL115C	NA	Synthetic Haploinsufficiency	BioGRID
YFL039C	YJL179W	NA	Synthetic Haploinsufficiency	BioGRID
YFL039C	YOR295W	NA	Synthetic Haploinsufficiency	BioGRID
YFL039C	YHR207C	NA	Synthetic Haploinsufficiency	BioGRID
YFL039C	YOR043W	NA	Synthetic Haploinsufficiency	BioGRID
YFL039C	YKR001C	NA	Synthetic Haploinsufficiency	BioGRID
YFL039C	YIL095W	NA	Synthetic Haploinsufficiency	BioGRID
YFL039C	YKR082W	NA	Synthetic Haploinsufficiency	BioGRID
YFL039C	YER123W	NA	Synthetic Haploinsufficiency	BioGRID
YFL039C	YDR257C	NA	Synthetic Haploinsufficiency	BioGRID
YFL039C	YML094W	NA	Synthetic Haploinsufficiency	BioGRID
YFL039C	YPR072W	NA	Synthetic Haploinsufficiency	BioGRID
YFL039C	YIL038C	NA	Synthetic Haploinsufficiency	BioGRID
YLR032W	YMR078C	NA	Synthetic Lethality	BioGRID
YLR032W	YJR104C	NA	Synthetic Lethality	BioGRID
YLR032W	YPR135W	NA	Synthetic Lethality	BioGRID
YLR032W	YOR033C	NA	Synthetic Lethality	BioGRID
YLR032W	YMR048W	NA	Synthetic Lethality	BioGRID
YPL138C	YDR485C	NA	Synthetic Lethality	BioGRID
YPL138C	YOL012C	NA	Synthetic Lethality	BioGRID
YPL138C	YDR334W	NA	Synthetic Lethality	BioGRID
YPL138C	YLR085C	NA	Synthetic Lethality	BioGRID
YPL138C	YML041C	NA	Synthetic Lethality	BioGRID
YPL138C	YBR231C	NA	Synthetic Lethality	BioGRID
YPL138C	YHR090C	NA	Synthetic Lethality	BioGRID
YHR119W	YBR133C	NA	Synthetic Lethality	BioGRID
YCL016C	YOL012C	NA	Synthetic Lethality	BioGRID
YCL016C	YPL194W	NA	Synthetic Lethality	BioGRID
YCL016C	YAR002W	NA	Synthetic Lethality	BioGRID
YCL016C	YNL206C	NA	Synthetic Lethality	BioGRID
YCL016C	YPR135W	NA	Synthetic Lethality	BioGRID
YCL016C	YER095W	NA	Synthetic Lethality	BioGRID
YCL016C	YDR075W	NA	Synthetic Lethality	BioGRID
YCL016C	YCL061C	NA	Synthetic Lethality	BioGRID
YCL016C	YFL037W	NA	Synthetic Lethality	BioGRID
YCL016C	YKL113C	NA	Synthetic Lethality	BioGRID
YCL016C	YML032C	NA	Synthetic Lethality	BioGRID
YCL016C	YGL216W	NA	Synthetic Lethality	BioGRID
YCL016C	YBR231C	NA	Synthetic Lethality	BioGRID
YCL016C	YDR004W	NA	Synthetic Lethality	BioGRID
YCL016C	YDR052C	NA	Synthetic Lethality	BioGRID
YCL016C	YLR200W	NA	Synthetic Lethality	BioGRID
YCL016C	YDL020C	NA	Synthetic Lethality	BioGRID
YCL016C	YER164W	NA	Synthetic Lethality	BioGRID
YHR154W	YMR035W	NA	Synthetic Lethality	BioGRID
YHR154W	YDR052C	NA	Synthetic Lethality	BioGRID
YHR154W	YDL017W	NA	Synthetic Lethality	BioGRID
YHR154W	YHR129C	NA	Synthetic Lethality	BioGRID
YBR114W	YGR078C	NA	Synthetic Lethality	BioGRID
YDL165W	YNR052C	NA	Synthetic Lethality	BioGRID
YBR095C	YER016W	NA	Synthetic Lethality	BioGRID
YMR078C	YER095W	NA	Synthetic Lethality	BioGRID
YMR078C	YLR085C	NA	Synthetic Lethality	BioGRID
YMR078C	YDR004W	NA	Synthetic Lethality	BioGRID
YMR078C	YKL048C	NA	Synthetic Lethality	BioGRID
YMR078C	YBL034C	NA	Synthetic Lethality	BioGRID
YBR289W	YNR052C	NA	Synthetic Lethality	BioGRID
YBR289W	YJL081C	NA	Synthetic Lethality	BioGRID
YPL176C	YML094W	NA	Synthetic Lethality	BioGRID
YLR410W	YGL043W	NA	Synthetic Lethality	BioGRID
YMR223W	YPL101W	NA	Synthetic Lethality	BioGRID
YMR223W	YNL298W	NA	Synthetic Lethality	BioGRID
YMR223W	YMR312W	NA	Synthetic Lethality	BioGRID
YMR223W	YPL086C	NA	Synthetic Lethality	BioGRID
YGR078C	YEL052W	NA	Synthetic Lethality	BioGRID
YGR078C	YDR276C	NA	Synthetic Lethality	BioGRID
YGR078C	YGL242C	NA	Synthetic Lethality	BioGRID
YGR078C	YIL034C	NA	Synthetic Lethality	BioGRID
YGR078C	YHR114W	NA	Synthetic Lethality	BioGRID
YGR078C	YOR026W	NA	Synthetic Lethality	BioGRID
YGR078C	YPR135W	NA	Synthetic Lethality	BioGRID
YGR078C	YAL002W	NA	Synthetic Lethality	BioGRID
YGR078C	YDR424C	NA	Synthetic Lethality	BioGRID
YGR078C	YML124C	NA	Synthetic Lethality	BioGRID
YGR078C	YPL174C	NA	Synthetic Lethality	BioGRID
YGR078C	YNL298W	NA	Synthetic Lethality	BioGRID
YGR078C	YNL288W	NA	Synthetic Lethality	BioGRID
YGR078C	YIL008W	NA	Synthetic Lethality	BioGRID
YGR078C	YLR089C	NA	Synthetic Lethality	BioGRID
YGR078C	YAR014C	NA	Synthetic Lethality	BioGRID
YGR078C	YPL031C	NA	Synthetic Lethality	BioGRID
YGR078C	YDR162C	NA	Synthetic Lethality	BioGRID
YGR078C	YDR289C	NA	Synthetic Lethality	BioGRID
YGR078C	YHL002W	NA	Synthetic Lethality	BioGRID
YGR078C	YLR085C	NA	Synthetic Lethality	BioGRID
YGR078C	YDL155W	NA	Synthetic Lethality	BioGRID
YGR078C	YLR210W	NA	Synthetic Lethality	BioGRID
YGR078C	YMR294W	NA	Synthetic Lethality	BioGRID
YGR078C	YGR112W	NA	Synthetic Lethality	BioGRID
YGR078C	YJR032W	NA	Synthetic Lethality	BioGRID
YGR078C	YPR023C	NA	Synthetic Lethality	BioGRID
YGR078C	YMR312W	NA	Synthetic Lethality	BioGRID
YGR078C	YOR058C	NA	Synthetic Lethality	BioGRID
YGR078C	YJR117W	NA	Synthetic Lethality	BioGRID
YGR078C	YDL170W	NA	Synthetic Lethality	BioGRID
YGR078C	YLL001W	NA	Synthetic Lethality	BioGRID
YGR078C	YIL095W	NA	Synthetic Lethality	BioGRID
YGR078C	YKL048C	NA	Synthetic Lethality	BioGRID
YGR078C	YEL038W	NA	Synthetic Lethality	BioGRID
YGR078C	YPR051W	NA	Synthetic Lethality	BioGRID
YGR078C	YMR048W	NA	Synthetic Lethality	BioGRID
YGR078C	YDR052C	NA	Synthetic Lethality	BioGRID
YGR078C	YBL034C	NA	Synthetic Lethality	BioGRID
YGR078C	YEL041W	NA	Synthetic Lethality	BioGRID
YGR078C	YGR054W	NA	Synthetic Lethality	BioGRID
YGR078C	YJR129C	NA	Synthetic Lethality	BioGRID
YGR078C	YDL020C	NA	Synthetic Lethality	BioGRID
YGR078C	YLR292C	NA	Synthetic Lethality	BioGRID
YGR078C	YHR129C	NA	Synthetic Lethality	BioGRID
YGR078C	YJL020C	NA	Synthetic Lethality	BioGRID
YGR078C	YEL053C	NA	Synthetic Lethality	BioGRID
YGR078C	YBL024W	NA	Synthetic Lethality	BioGRID
YGR078C	YCR033W	NA	Synthetic Lethality	BioGRID
YGR078C	YOR127W	NA	Synthetic Lethality	BioGRID
YGR078C	YCR086W	NA	Synthetic Lethality	BioGRID
YGR078C	YPL008W	NA	Synthetic Lethality	BioGRID
YAL021C	YDR485C	NA	Synthetic Lethality	BioGRID
YAL021C	YPL002C	NA	Synthetic Lethality	BioGRID
YAL021C	YBR089C-A	NA	Synthetic Lethality	BioGRID
YAL021C	YPR052C	NA	Synthetic Lethality	BioGRID
YAL021C	YJL115W	NA	Synthetic Lethality	BioGRID
YAL021C	YGL043W	NA	Synthetic Lethality	BioGRID
YAL021C	YDR334W	NA	Synthetic Lethality	BioGRID
YAL021C	YMR224C	NA	Synthetic Lethality	BioGRID
YAL021C	YLR085C	NA	Synthetic Lethality	BioGRID
YAL021C	YML041C	NA	Synthetic Lethality	BioGRID
YAL021C	YBR231C	NA	Synthetic Lethality	BioGRID
YAL021C	YHR041C	NA	Synthetic Lethality	BioGRID
YAL021C	YKR001C	NA	Synthetic Lethality	BioGRID
YAL021C	YHR090C	NA	Synthetic Lethality	BioGRID
YAL021C	YKL212W	NA	Synthetic Lethality	BioGRID
YAL021C	YKL139W	NA	Synthetic Lethality	BioGRID
YAL021C	YHR129C	NA	Synthetic Lethality	BioGRID
YAL021C	YPR072W	NA	Synthetic Lethality	BioGRID
YAL021C	YGR252W	NA	Synthetic Lethality	BioGRID
YGL124C	YDR424C	NA	Synthetic Lethality	BioGRID
YGL124C	YML094W	NA	Synthetic Lethality	BioGRID
YGL124C	YHR129C	NA	Synthetic Lethality	BioGRID
YDR414C	YHR030C	NA	Synthetic Lethality	BioGRID
YBR215W	YKL113C	NA	Synthetic Lethality	BioGRID
YBR215W	YDR052C	NA	Synthetic Lethality	BioGRID
YBR215W	YML069W	NA	Synthetic Lethality	BioGRID
YBR215W	YJL030W	NA	Synthetic Lethality	BioGRID
YEL058W	YER111C	NA	Synthetic Lethality	BioGRID
YLR335W	YAR002W	NA	Synthetic Lethality	BioGRID
YLR335W	YNL189W	NA	Synthetic Lethality	BioGRID
YLR335W	YKR082W	NA	Synthetic Lethality	BioGRID
YLR335W	YBL079W	NA	Synthetic Lethality	BioGRID
YNL253W	YBL034C	NA	Synthetic Lethality	BioGRID
YPL153C	YPL002C	NA	Synthetic Lethality	BioGRID
YPL153C	YOL012C	NA	Synthetic Lethality	BioGRID
YPL153C	YNR052C	NA	Synthetic Lethality	BioGRID
YPL153C	YKL113C	NA	Synthetic Lethality	BioGRID
YPL153C	YBR136W	NA	Synthetic Lethality	BioGRID
YPL153C	YDR052C	NA	Synthetic Lethality	BioGRID
YOR275C	YHR030C	NA	Synthetic Lethality	BioGRID
YDR276C	YEL003W	NA	Synthetic Lethality	BioGRID
YNL273W	YOL012C	NA	Synthetic Lethality	BioGRID
YHR181W	YOL012C	NA	Synthetic Lethality	BioGRID
YDR485C	YDR469W	NA	Synthetic Lethality	BioGRID
YDR485C	YAL019W	NA	Synthetic Lethality	BioGRID
YDR485C	YBL052C	NA	Synthetic Lethality	BioGRID
YDR485C	YPR023C	NA	Synthetic Lethality	BioGRID
YJR104C	YPL194W	NA	Synthetic Lethality	BioGRID
YJR104C	YNL330C	NA	Synthetic Lethality	BioGRID
YJR104C	YLR288C	NA	Synthetic Lethality	BioGRID
YJR104C	YER016W	NA	Synthetic Lethality	BioGRID
YJR104C	YDR217C	NA	Synthetic Lethality	BioGRID
YJR104C	YGL020C	NA	Synthetic Lethality	BioGRID
YJR104C	YOR368W	NA	Synthetic Lethality	BioGRID
YJR104C	YER173W	NA	Synthetic Lethality	BioGRID
YJR035W	YAR003W	NA	Synthetic Lethality	BioGRID
YJR035W	YOL004W	NA	Synthetic Lethality	BioGRID
YJR035W	YJL030W	NA	Synthetic Lethality	BioGRID
YLR262C	YCR094W	NA	Synthetic Lethality	BioGRID
YLR262C	YFL033C	NA	Synthetic Lethality	BioGRID
YLR262C	YIL039W	NA	Synthetic Lethality	BioGRID
YLR262C	YFL037W	NA	Synthetic Lethality	BioGRID
YLR262C	YKL081W	NA	Synthetic Lethality	BioGRID
YLR262C	YLR361C	NA	Synthetic Lethality	BioGRID
YLR262C	YER016W	NA	Synthetic Lethality	BioGRID
YLR262C	YOR109W	NA	Synthetic Lethality	BioGRID
YLR262C	YLR083C	NA	Synthetic Lethality	BioGRID
YLR262C	YDR107C	NA	Synthetic Lethality	BioGRID
YLR262C	YNL069C	NA	Synthetic Lethality	BioGRID
YLR027C	YHR090C	NA	Synthetic Lethality	BioGRID
YML043C	YNL330C	NA	Synthetic Lethality	BioGRID
YML043C	YPL086C	NA	Synthetic Lethality	BioGRID
YPL002C	YNR052C	NA	Synthetic Lethality	BioGRID
YPL002C	YNL021W	NA	Synthetic Lethality	BioGRID
YPL002C	YOL004W	NA	Synthetic Lethality	BioGRID
YLR056W	YCR094W	NA	Synthetic Lethality	BioGRID
YLR056W	YGL086W	NA	Synthetic Lethality	BioGRID
YBR089C-A	YPR072W	NA	Synthetic Lethality	BioGRID
YPR052C	YML069W	NA	Synthetic Lethality	BioGRID
YPR052C	YPR072W	NA	Synthetic Lethality	BioGRID
YNL032W	YOR043W	NA	Synthetic Lethality	BioGRID
YNL032W	YHR129C	NA	Synthetic Lethality	BioGRID
YPL101W	YAR003W	NA	Synthetic Lethality	BioGRID
YPL101W	YOR326W	NA	Synthetic Lethality	BioGRID
YPL101W	YNL330C	NA	Synthetic Lethality	BioGRID
YPL101W	YKR048C	NA	Synthetic Lethality	BioGRID
YPL101W	YER016W	NA	Synthetic Lethality	BioGRID
YPL101W	YHR090C	NA	Synthetic Lethality	BioGRID
YPL101W	YNL031C	NA	Synthetic Lethality	BioGRID
YCR094W	YKR001C	NA	Synthetic Lethality	BioGRID
YCR094W	YHR090C	NA	Synthetic Lethality	BioGRID
YCR094W	YDR137W	NA	Synthetic Lethality	BioGRID
YOL012C	YDR469W	NA	Synthetic Lethality	BioGRID
YOL012C	YAL019W	NA	Synthetic Lethality	BioGRID
YOL012C	YBL052C	NA	Synthetic Lethality	BioGRID
YOL012C	YDR332W	NA	Synthetic Lethality	BioGRID
YOL012C	YGL070C	NA	Synthetic Lethality	BioGRID
YOL012C	YCL029C	NA	Synthetic Lethality	BioGRID
YOL012C	YOL004W	NA	Synthetic Lethality	BioGRID
YOL012C	YHR041C	NA	Synthetic Lethality	BioGRID
YOL012C	YDL040C	NA	Synthetic Lethality	BioGRID
YOL012C	YJL081C	NA	Synthetic Lethality	BioGRID
YKL052C	YFL039C	NA	Synthetic Lethality	BioGRID
YGL086W	YDR332W	NA	Synthetic Lethality	BioGRID
YGL086W	YKR037C	NA	Synthetic Lethality	BioGRID
YGL086W	YFL037W	NA	Synthetic Lethality	BioGRID
YGL086W	YPL031C	NA	Synthetic Lethality	BioGRID
YGL086W	YMR048W	NA	Synthetic Lethality	BioGRID
YGL086W	YBL034C	NA	Synthetic Lethality	BioGRID
YDR176W	YNL330C	NA	Synthetic Lethality	BioGRID
YDR176W	YGL070C	NA	Synthetic Lethality	BioGRID
YDR176W	YOL004W	NA	Synthetic Lethality	BioGRID
YDR176W	YPL086C	NA	Synthetic Lethality	BioGRID
YJL115W	YOL006C	NA	Synthetic Lethality	BioGRID
YJL115W	YDR335W	NA	Synthetic Lethality	BioGRID
YJL115W	YLR399C	NA	Synthetic Lethality	BioGRID
YJL115W	YKR082W	NA	Synthetic Lethality	BioGRID
YJL115W	YLR357W	NA	Synthetic Lethality	BioGRID
YJL115W	YHR129C	NA	Synthetic Lethality	BioGRID
YJL115W	YBR094W	NA	Synthetic Lethality	BioGRID
YJL115W	YGR252W	NA	Synthetic Lethality	BioGRID
YGR092W	YPL155C	NA	Synthetic Lethality	BioGRID
YGR092W	YCL029C	NA	Synthetic Lethality	BioGRID
YOR141C	YKL113C	NA	Synthetic Lethality	BioGRID
YPL194W	YPR135W	NA	Synthetic Lethality	BioGRID
YPL194W	YDR225W	NA	Synthetic Lethality	BioGRID
YPL194W	YNL298W	NA	Synthetic Lethality	BioGRID
YDR069C	YOR026W	NA	Synthetic Lethality	BioGRID
YDR069C	YKL113C	NA	Synthetic Lethality	BioGRID
YDR069C	YJL030W	NA	Synthetic Lethality	BioGRID
YAR002W	YPR135W	NA	Synthetic Lethality	BioGRID
YAR002W	YKL113C	NA	Synthetic Lethality	BioGRID
YBR078W	YHR030C	NA	Synthetic Lethality	BioGRID
YBR078W	YDR054C	NA	Synthetic Lethality	BioGRID
YNR052C	YNL330C	NA	Synthetic Lethality	BioGRID
YNR052C	YMR224C	NA	Synthetic Lethality	BioGRID
YNR052C	YER111C	NA	Synthetic Lethality	BioGRID
YNR052C	YHR090C	NA	Synthetic Lethality	BioGRID
YNR052C	YKL212W	NA	Synthetic Lethality	BioGRID
YNR052C	YKL139W	NA	Synthetic Lethality	BioGRID
YNR052C	YPR072W	NA	Synthetic Lethality	BioGRID
YDR469W	YDR334W	NA	Synthetic Lethality	BioGRID
YDR469W	YLR085C	NA	Synthetic Lethality	BioGRID
YDR469W	YML041C	NA	Synthetic Lethality	BioGRID
YDR469W	YHR090C	NA	Synthetic Lethality	BioGRID
YDR469W	YFR010W	NA	Synthetic Lethality	BioGRID
YHR107C	YHR030C	NA	Synthetic Lethality	BioGRID
YHR107C	YNL222W	NA	Synthetic Lethality	BioGRID
YDR076W	YLR182W	NA	Synthetic Lethality	BioGRID
YAL019W	YLR085C	NA	Synthetic Lethality	BioGRID
YAL019W	YML041C	NA	Synthetic Lethality	BioGRID
YIL034C	YEL003W	NA	Synthetic Lethality	BioGRID
YGL043W	YBR175W	NA	Synthetic Lethality	BioGRID
YGL043W	YHR108W	NA	Synthetic Lethality	BioGRID
YGL043W	YLR085C	NA	Synthetic Lethality	BioGRID
YGL043W	YKL139W	NA	Synthetic Lethality	BioGRID
YMR156C	YML032C	NA	Synthetic Lethality	BioGRID
YBR133C	YNL330C	NA	Synthetic Lethality	BioGRID
YHR115C	YNL298W	NA	Synthetic Lethality	BioGRID
YNL116W	YNL298W	NA	Synthetic Lethality	BioGRID
YBL052C	YDR334W	NA	Synthetic Lethality	BioGRID
YBL052C	YML041C	NA	Synthetic Lethality	BioGRID
YBL105C	YER111C	NA	Synthetic Lethality	BioGRID
YPL169C	YDR159W	NA	Synthetic Lethality	BioGRID
YCL010C	YHR090C	NA	Synthetic Lethality	BioGRID
YHR114W	YML094W	NA	Synthetic Lethality	BioGRID
YNR006W	YNL021W	NA	Synthetic Lethality	BioGRID
YAR003W	YLR384C	NA	Synthetic Lethality	BioGRID
YAR003W	YGR200C	NA	Synthetic Lethality	BioGRID
YAR003W	YDR392W	NA	Synthetic Lethality	BioGRID
YAR003W	YMR312W	NA	Synthetic Lethality	BioGRID
YAR003W	YFR010W	NA	Synthetic Lethality	BioGRID
YAR003W	YIL030C	NA	Synthetic Lethality	BioGRID
YAR003W	YPL086C	NA	Synthetic Lethality	BioGRID
YOR026W	YOL006C	NA	Synthetic Lethality	BioGRID
YOR026W	YDR016C	NA	Synthetic Lethality	BioGRID
YOR026W	YDR332W	NA	Synthetic Lethality	BioGRID
YOR026W	YGL115W	NA	Synthetic Lethality	BioGRID
YOR026W	YCL061C	NA	Synthetic Lethality	BioGRID
YOR026W	YPL031C	NA	Synthetic Lethality	BioGRID
YOR026W	YLR429W	NA	Synthetic Lethality	BioGRID
YOR026W	YOR058C	NA	Synthetic Lethality	BioGRID
YOR026W	YBL008W	NA	Synthetic Lethality	BioGRID
YOR026W	YBL034C	NA	Synthetic Lethality	BioGRID
YOR026W	YHR129C	NA	Synthetic Lethality	BioGRID
YML128C	YEL003W	NA	Synthetic Lethality	BioGRID
YHR023W	YCL061C	NA	Synthetic Lethality	BioGRID
YHR023W	YHR030C	NA	Synthetic Lethality	BioGRID
YHR023W	YLR337C	NA	Synthetic Lethality	BioGRID
YER049W	YPL031C	NA	Synthetic Lethality	BioGRID
YHR152W	YNL298W	NA	Synthetic Lethality	BioGRID
YHR152W	YHL022C	NA	Synthetic Lethality	BioGRID
YOL006C	YML032C	NA	Synthetic Lethality	BioGRID
YOR326W	YPL155C	NA	Synthetic Lethality	BioGRID
YOR326W	YDR424C	NA	Synthetic Lethality	BioGRID
YOR326W	YNL298W	NA	Synthetic Lethality	BioGRID
YOR326W	YHR030C	NA	Synthetic Lethality	BioGRID
YOR326W	YCL029C	NA	Synthetic Lethality	BioGRID
YOR326W	YHR129C	NA	Synthetic Lethality	BioGRID
YOR326W	YKL079W	NA	Synthetic Lethality	BioGRID
YOR326W	YPL086C	NA	Synthetic Lethality	BioGRID
YOR123C	YHR090C	NA	Synthetic Lethality	BioGRID
YDR016C	YER016W	NA	Synthetic Lethality	BioGRID
YDR443C	YPL031C	NA	Synthetic Lethality	BioGRID
YDR443C	YHR129C	NA	Synthetic Lethality	BioGRID
YNL330C	YNL298W	NA	Synthetic Lethality	BioGRID
YNL330C	YMR312W	NA	Synthetic Lethality	BioGRID
YNL330C	YNL107W	NA	Synthetic Lethality	BioGRID
YNL330C	YNL064C	NA	Synthetic Lethality	BioGRID
YNL330C	YGR056W	NA	Synthetic Lethality	BioGRID
YNL330C	YLR357W	NA	Synthetic Lethality	BioGRID
YNL330C	YPR072W	NA	Synthetic Lethality	BioGRID
YNL330C	YPL086C	NA	Synthetic Lethality	BioGRID
YGL194C	YML094W	NA	Synthetic Lethality	BioGRID
YNL206C	YNL298W	NA	Synthetic Lethality	BioGRID
YPR135W	YER095W	NA	Synthetic Lethality	BioGRID
YPR135W	YDR225W	NA	Synthetic Lethality	BioGRID
YPR135W	YKL113C	NA	Synthetic Lethality	BioGRID
YPR135W	YMR224C	NA	Synthetic Lethality	BioGRID
YPR135W	YEL003W	NA	Synthetic Lethality	BioGRID
YPR135W	YML032C	NA	Synthetic Lethality	BioGRID
YPR135W	YLR085C	NA	Synthetic Lethality	BioGRID
YPR135W	YGL216W	NA	Synthetic Lethality	BioGRID
YPR135W	YOR295W	NA	Synthetic Lethality	BioGRID
YPR135W	YBR231C	NA	Synthetic Lethality	BioGRID
YPR135W	YDR004W	NA	Synthetic Lethality	BioGRID
YPR135W	YDR052C	NA	Synthetic Lethality	BioGRID
YPR135W	YER173W	NA	Synthetic Lethality	BioGRID
YPR135W	YER164W	NA	Synthetic Lethality	BioGRID
YBR098W	YMR167W	NA	Synthetic Lethality	BioGRID
YBR098W	YJL092W	NA	Synthetic Lethality	BioGRID
YDR332W	YDR225W	NA	Synthetic Lethality	BioGRID
YDR332W	YNL153C	NA	Synthetic Lethality	BioGRID
YDR332W	YGL033W	NA	Synthetic Lethality	BioGRID
YDR332W	YER016W	NA	Synthetic Lethality	BioGRID
YDR332W	YNL106C	NA	Synthetic Lethality	BioGRID
YDR332W	YBR009C	NA	Synthetic Lethality	BioGRID
YDR332W	YML094W	NA	Synthetic Lethality	BioGRID
YDR332W	YPL008W	NA	Synthetic Lethality	BioGRID
YDR332W	YGR184C	NA	Synthetic Lethality	BioGRID
YOR265W	YML085C	NA	Synthetic Lethality	BioGRID
YOR265W	YML124C	NA	Synthetic Lethality	BioGRID
YOR265W	YNL153C	NA	Synthetic Lethality	BioGRID
YOR265W	YCL029C	NA	Synthetic Lethality	BioGRID
YER095W	YDR075W	NA	Synthetic Lethality	BioGRID
YER095W	YDR279W	NA	Synthetic Lethality	BioGRID
YER095W	YCL061C	NA	Synthetic Lethality	BioGRID
YER095W	YLR182W	NA	Synthetic Lethality	BioGRID
YER095W	YKL139W	NA	Synthetic Lethality	BioGRID
YER095W	YER173W	NA	Synthetic Lethality	BioGRID
YDR335W	YLR182W	NA	Synthetic Lethality	BioGRID
YDR335W	YER016W	NA	Synthetic Lethality	BioGRID
YKL025C	YEL003W	NA	Synthetic Lethality	BioGRID
YKL213C	YER173W	NA	Synthetic Lethality	BioGRID
YER177W	YJL179W	NA	Synthetic Lethality	BioGRID
YER177W	YDR052C	NA	Synthetic Lethality	BioGRID
YER177W	YHR090C	NA	Synthetic Lethality	BioGRID
YDR099W	YHR090C	NA	Synthetic Lethality	BioGRID
YKR037C	YER016W	NA	Synthetic Lethality	BioGRID
YKR037C	YJL030W	NA	Synthetic Lethality	BioGRID
YLR015W	YHR090C	NA	Synthetic Lethality	BioGRID
YLR015W	YBR010W	NA	Synthetic Lethality	BioGRID
YPL155C	YML124C	NA	Synthetic Lethality	BioGRID
YPL155C	YEL003W	NA	Synthetic Lethality	BioGRID
YPL155C	YLR200W	NA	Synthetic Lethality	BioGRID
YDR108W	YLR085C	NA	Synthetic Lethality	BioGRID
YDR424C	YNL298W	NA	Synthetic Lethality	BioGRID
YDR424C	YGL216W	NA	Synthetic Lethality	BioGRID
YDR424C	YER016W	NA	Synthetic Lethality	BioGRID
YDR424C	YBL034C	NA	Synthetic Lethality	BioGRID
YDR424C	YML094W	NA	Synthetic Lethality	BioGRID
YDR075W	YKL113C	NA	Synthetic Lethality	BioGRID
YDR075W	YMR224C	NA	Synthetic Lethality	BioGRID
YDR075W	YMR048W	NA	Synthetic Lethality	BioGRID
YDR225W	YHR090C	NA	Synthetic Lethality	BioGRID
YDR225W	YML069W	NA	Synthetic Lethality	BioGRID
YBL003C	YHR129C	NA	Synthetic Lethality	BioGRID
YMR077C	YNL021W	NA	Synthetic Lethality	BioGRID
YMR077C	YHR090C	NA	Synthetic Lethality	BioGRID
YDR279W	YKL113C	NA	Synthetic Lethality	BioGRID
YNL218W	YPL167C	NA	Synthetic Lethality	BioGRID
YCL061C	YLR182W	NA	Synthetic Lethality	BioGRID
YCL061C	YBR010W	NA	Synthetic Lethality	BioGRID
YLL002W	YBR175W	NA	Synthetic Lethality	BioGRID
YML085C	YCL029C	NA	Synthetic Lethality	BioGRID
YML085C	YER016W	NA	Synthetic Lethality	BioGRID
YML085C	YLR200W	NA	Synthetic Lethality	BioGRID
YML124C	YCL029C	NA	Synthetic Lethality	BioGRID
YML124C	YER016W	NA	Synthetic Lethality	BioGRID
YML124C	YJR090C	NA	Synthetic Lethality	BioGRID
YML124C	YML094W	NA	Synthetic Lethality	BioGRID
YML124C	YHR129C	NA	Synthetic Lethality	BioGRID
YFL037W	YEL003W	NA	Synthetic Lethality	BioGRID
YFL037W	YCL029C	NA	Synthetic Lethality	BioGRID
YFL037W	YKL048C	NA	Synthetic Lethality	BioGRID
YFL037W	YFR010W	NA	Synthetic Lethality	BioGRID
YFL037W	YJL030W	NA	Synthetic Lethality	BioGRID
YFL037W	YLR200W	NA	Synthetic Lethality	BioGRID
YFL037W	YCR065W	NA	Synthetic Lethality	BioGRID
YFL037W	YML094W	NA	Synthetic Lethality	BioGRID
YMR106C	YMR224C	NA	Synthetic Lethality	BioGRID
YBL061C	YHR030C	NA	Synthetic Lethality	BioGRID
YBL061C	YER111C	NA	Synthetic Lethality	BioGRID
YLR403W	YER111C	NA	Synthetic Lethality	BioGRID
YPL174C	YEL003W	NA	Synthetic Lethality	BioGRID
YNL298W	YIL008W	NA	Synthetic Lethality	BioGRID
YNL298W	YEL003W	NA	Synthetic Lethality	BioGRID
YNL298W	YPL031C	NA	Synthetic Lethality	BioGRID
YNL298W	YHR030C	NA	Synthetic Lethality	BioGRID
YNL298W	YGR200C	NA	Synthetic Lethality	BioGRID
YNL298W	YMR312W	NA	Synthetic Lethality	BioGRID
YNL298W	YKL048C	NA	Synthetic Lethality	BioGRID
YNL298W	YHR090C	NA	Synthetic Lethality	BioGRID
YNL298W	YLR200W	NA	Synthetic Lethality	BioGRID
YNL298W	YHR129C	NA	Synthetic Lethality	BioGRID
YNL298W	YIR033W	NA	Synthetic Lethality	BioGRID
YNL298W	YJL081C	NA	Synthetic Lethality	BioGRID
YNL298W	YKL079W	NA	Synthetic Lethality	BioGRID
YNL298W	YIL153W	NA	Synthetic Lethality	BioGRID
YGL070C	YDR392W	NA	Synthetic Lethality	BioGRID
YGL070C	YDL074C	NA	Synthetic Lethality	BioGRID
YGL070C	YML094W	NA	Synthetic Lethality	BioGRID
YDR026C	YHR129C	NA	Synthetic Lethality	BioGRID
YLR288C	YDR052C	NA	Synthetic Lethality	BioGRID
YKR029C	YLR085C	NA	Synthetic Lethality	BioGRID
YGL031C	YNL021W	NA	Synthetic Lethality	BioGRID
YGL246C	YLR361C	NA	Synthetic Lethality	BioGRID
YGL246C	YLR398C	NA	Synthetic Lethality	BioGRID
YDR334W	YMR294W	NA	Synthetic Lethality	BioGRID
YDR334W	YPR023C	NA	Synthetic Lethality	BioGRID
YDR334W	YHR041C	NA	Synthetic Lethality	BioGRID
YDR334W	YHR090C	NA	Synthetic Lethality	BioGRID
YDR092W	YHR129C	NA	Synthetic Lethality	BioGRID
YKL113C	YGR081C	NA	Synthetic Lethality	BioGRID
YKL113C	YBR136W	NA	Synthetic Lethality	BioGRID
YKL113C	YOL068C	NA	Synthetic Lethality	BioGRID
YKL113C	YOR295W	NA	Synthetic Lethality	BioGRID
YKL113C	YNL072W	NA	Synthetic Lethality	BioGRID
YKL113C	YDL020C	NA	Synthetic Lethality	BioGRID
YKL113C	YJL092W	NA	Synthetic Lethality	BioGRID
YNL288W	YLR200W	NA	Synthetic Lethality	BioGRID
YNL288W	YML094W	NA	Synthetic Lethality	BioGRID
YGL003C	YER111C	NA	Synthetic Lethality	BioGRID
YIL008W	YHR090C	NA	Synthetic Lethality	BioGRID
YIL008W	YLR200W	NA	Synthetic Lethality	BioGRID
YIL008W	YML094W	NA	Synthetic Lethality	BioGRID
YIL008W	YHR129C	NA	Synthetic Lethality	BioGRID
YOR083W	YJL030W	NA	Synthetic Lethality	BioGRID
YNL021W	YNL025C	NA	Synthetic Lethality	BioGRID
YNL021W	YNL020C	NA	Synthetic Lethality	BioGRID
YNL021W	YLR357W	NA	Synthetic Lethality	BioGRID
YNL021W	YJR102C	NA	Synthetic Lethality	BioGRID
YNL021W	YLR417W	NA	Synthetic Lethality	BioGRID
YNL021W	YCL008C	NA	Synthetic Lethality	BioGRID
YPL145C	YDR159W	NA	Synthetic Lethality	BioGRID
YPL145C	YPL086C	NA	Synthetic Lethality	BioGRID
YLR089C	YEL003W	NA	Synthetic Lethality	BioGRID
YMR224C	YER016W	NA	Synthetic Lethality	BioGRID
YMR224C	YKL139W	NA	Synthetic Lethality	BioGRID
YKR048C	YLR384C	NA	Synthetic Lethality	BioGRID
YKR048C	YGR200C	NA	Synthetic Lethality	BioGRID
YKR048C	YMR312W	NA	Synthetic Lethality	BioGRID
YKR048C	YPL086C	NA	Synthetic Lethality	BioGRID
YGR081C	YKR082W	NA	Synthetic Lethality	BioGRID
YNL153C	YHR030C	NA	Synthetic Lethality	BioGRID
YNL153C	YDR289C	NA	Synthetic Lethality	BioGRID
YNL153C	YML032C	NA	Synthetic Lethality	BioGRID
YNL153C	YJR032W	NA	Synthetic Lethality	BioGRID
YNL153C	YIL095W	NA	Synthetic Lethality	BioGRID
YNL153C	YKL048C	NA	Synthetic Lethality	BioGRID
YNL153C	YMR048W	NA	Synthetic Lethality	BioGRID
YNL153C	YDR052C	NA	Synthetic Lethality	BioGRID
YNL153C	YBL034C	NA	Synthetic Lethality	BioGRID
YNL153C	YGR054W	NA	Synthetic Lethality	BioGRID
YNL153C	YDR217C	NA	Synthetic Lethality	BioGRID
YNL153C	YBR094W	NA	Synthetic Lethality	BioGRID
YEL003W	YDR289C	NA	Synthetic Lethality	BioGRID
YEL003W	YHL002W	NA	Synthetic Lethality	BioGRID
YEL003W	YML032C	NA	Synthetic Lethality	BioGRID
YEL003W	YMR294W	NA	Synthetic Lethality	BioGRID
YEL003W	YJR032W	NA	Synthetic Lethality	BioGRID
YEL003W	YMR312W	NA	Synthetic Lethality	BioGRID
YEL003W	YCL029C	NA	Synthetic Lethality	BioGRID
YEL003W	YER016W	NA	Synthetic Lethality	BioGRID
YEL003W	YLL001W	NA	Synthetic Lethality	BioGRID
YEL003W	YIL095W	NA	Synthetic Lethality	BioGRID
YEL003W	YKL048C	NA	Synthetic Lethality	BioGRID
YEL003W	YMR048W	NA	Synthetic Lethality	BioGRID
YEL003W	YBL034C	NA	Synthetic Lethality	BioGRID
YEL003W	YLR386W	NA	Synthetic Lethality	BioGRID
YEL003W	YOR358W	NA	Synthetic Lethality	BioGRID
YEL003W	YJR129C	NA	Synthetic Lethality	BioGRID
YEL003W	YJL020C	NA	Synthetic Lethality	BioGRID
YEL003W	YBL024W	NA	Synthetic Lethality	BioGRID
YEL003W	YOR127W	NA	Synthetic Lethality	BioGRID
YEL003W	YCR086W	NA	Synthetic Lethality	BioGRID
YEL003W	YPL008W	NA	Synthetic Lethality	BioGRID
YMR201C	YOL043C	NA	Synthetic Lethality	BioGRID
YMR201C	YAL015C	NA	Synthetic Lethality	BioGRID
YBR175W	YGR200C	NA	Synthetic Lethality	BioGRID
YBR175W	YHR090C	NA	Synthetic Lethality	BioGRID
YBR175W	YFR010W	NA	Synthetic Lethality	BioGRID
YBR175W	YPL086C	NA	Synthetic Lethality	BioGRID
YHR108W	YHR030C	NA	Synthetic Lethality	BioGRID
YKL034W	YJL081C	NA	Synthetic Lethality	BioGRID
YPL031C	YHR030C	NA	Synthetic Lethality	BioGRID
YPL031C	YJR073C	NA	Synthetic Lethality	BioGRID
YPL031C	YOR014W	NA	Synthetic Lethality	BioGRID
YPL031C	YDR245W	NA	Synthetic Lethality	BioGRID
YHR030C	YNL271C	NA	Synthetic Lethality	BioGRID
YHR030C	YFL039C	NA	Synthetic Lethality	BioGRID
YHR030C	YER111C	NA	Synthetic Lethality	BioGRID
YHR030C	YMR294W	NA	Synthetic Lethality	BioGRID
YHR030C	YOR043W	NA	Synthetic Lethality	BioGRID
YHR030C	YHL011C	NA	Synthetic Lethality	BioGRID
YHR030C	YLL021W	NA	Synthetic Lethality	BioGRID
YHR030C	YLR200W	NA	Synthetic Lethality	BioGRID
YHR030C	YDR054C	NA	Synthetic Lethality	BioGRID
YHR030C	YML094W	NA	Synthetic Lethality	BioGRID
YHR030C	YHR129C	NA	Synthetic Lethality	BioGRID
YHR030C	YDR217C	NA	Synthetic Lethality	BioGRID
YHR030C	YDR245W	NA	Synthetic Lethality	BioGRID
YHR030C	YLR342W	NA	Synthetic Lethality	BioGRID
YHR030C	YGR252W	NA	Synthetic Lethality	BioGRID
YHR030C	YJL139C	NA	Synthetic Lethality	BioGRID
YHR030C	YMR307W	NA	Synthetic Lethality	BioGRID
YOL040C	YER111C	NA	Synthetic Lethality	BioGRID
YLR384C	YER016W	NA	Synthetic Lethality	BioGRID
YLR384C	YKL139W	NA	Synthetic Lethality	BioGRID
YLR384C	YNL031C	NA	Synthetic Lethality	BioGRID
YLR384C	YGR252W	NA	Synthetic Lethality	BioGRID
YBR136W	YML032C	NA	Synthetic Lethality	BioGRID
YNL271C	YER111C	NA	Synthetic Lethality	BioGRID
YNL271C	YDR159W	NA	Synthetic Lethality	BioGRID
YNL271C	YNL222W	NA	Synthetic Lethality	BioGRID
YGR200C	YER016W	NA	Synthetic Lethality	BioGRID
YGR200C	YHR090C	NA	Synthetic Lethality	BioGRID
YGR200C	YGR252W	NA	Synthetic Lethality	BioGRID
YDR289C	YCL029C	NA	Synthetic Lethality	BioGRID
YDR289C	YER016W	NA	Synthetic Lethality	BioGRID
YDR289C	YLR200W	NA	Synthetic Lethality	BioGRID
YJR063W	YGR252W	NA	Synthetic Lethality	BioGRID
YJR073C	YDR054C	NA	Synthetic Lethality	BioGRID
YKR008W	YNL031C	NA	Synthetic Lethality	BioGRID
YKR008W	YBR010W	NA	Synthetic Lethality	BioGRID
YKR008W	YGR252W	NA	Synthetic Lethality	BioGRID
YML032C	YBL019W	NA	Synthetic Lethality	BioGRID
YML032C	YER016W	NA	Synthetic Lethality	BioGRID
YML032C	YLR200W	NA	Synthetic Lethality	BioGRID
YML032C	YKL139W	NA	Synthetic Lethality	BioGRID
YML032C	YML094W	NA	Synthetic Lethality	BioGRID
YLR085C	YPR023C	NA	Synthetic Lethality	BioGRID
YLR085C	YOR043W	NA	Synthetic Lethality	BioGRID
YLR085C	YBR059C	NA	Synthetic Lethality	BioGRID
YLR085C	YHR090C	NA	Synthetic Lethality	BioGRID
YLR085C	YJL081C	NA	Synthetic Lethality	BioGRID
YFL039C	YNL222W	NA	Synthetic Lethality	BioGRID
YLR182W	YMR312W	NA	Synthetic Lethality	BioGRID
YLR182W	YER016W	NA	Synthetic Lethality	BioGRID
YLR182W	YCR086W	NA	Synthetic Lethality	BioGRID
YER111C	YLL021W	NA	Synthetic Lethality	BioGRID
YER111C	YLR342W	NA	Synthetic Lethality	BioGRID
YER111C	YMR307W	NA	Synthetic Lethality	BioGRID
YDL135C	YHR129C	NA	Synthetic Lethality	BioGRID
YDL042C	YHR090C	NA	Synthetic Lethality	BioGRID
YOL068C	YOR043W	NA	Synthetic Lethality	BioGRID
YDL226C	YER151C	NA	Synthetic Lethality	BioGRID
YDR392W	YPL086C	NA	Synthetic Lethality	BioGRID
YMR294W	YGR184C	NA	Synthetic Lethality	BioGRID
YMR021C	YML094W	NA	Synthetic Lethality	BioGRID
YJR032W	YHR090C	NA	Synthetic Lethality	BioGRID
YJR032W	YLR200W	NA	Synthetic Lethality	BioGRID
YJR032W	YML094W	NA	Synthetic Lethality	BioGRID
YPR023C	YBR231C	NA	Synthetic Lethality	BioGRID
YDL115C	YER016W	NA	Synthetic Lethality	BioGRID
YGL216W	YBL034C	NA	Synthetic Lethality	BioGRID
YJL179W	YCL029C	NA	Synthetic Lethality	BioGRID
YJL179W	YOR073W	NA	Synthetic Lethality	BioGRID
YJL179W	YHR129C	NA	Synthetic Lethality	BioGRID
YMR102C	YJL030W	NA	Synthetic Lethality	BioGRID
YLR018C	YKR082W	NA	Synthetic Lethality	BioGRID
YML013W	YMR048W	NA	Synthetic Lethality	BioGRID
YNR023W	YJL081C	NA	Synthetic Lethality	BioGRID
YOR295W	YER016W	NA	Synthetic Lethality	BioGRID
YKL186C	YDR159W	NA	Synthetic Lethality	BioGRID
YMR312W	YER016W	NA	Synthetic Lethality	BioGRID
YMR312W	YHR090C	NA	Synthetic Lethality	BioGRID
YMR312W	YML094W	NA	Synthetic Lethality	BioGRID
YMR312W	YBR010W	NA	Synthetic Lethality	BioGRID
YOR058C	YKL048C	NA	Synthetic Lethality	BioGRID
YOR058C	YBL034C	NA	Synthetic Lethality	BioGRID
YOR058C	YJL030W	NA	Synthetic Lethality	BioGRID
YOR058C	YML094W	NA	Synthetic Lethality	BioGRID
YOR058C	YHR129C	NA	Synthetic Lethality	BioGRID
YJL204C	YHR090C	NA	Synthetic Lethality	BioGRID
YOR297C	YHR005C-A	NA	Synthetic Lethality	BioGRID
YML041C	YHR090C	NA	Synthetic Lethality	BioGRID
YCL029C	YJL030W	NA	Synthetic Lethality	BioGRID
YCL029C	YNL106C	NA	Synthetic Lethality	BioGRID
YCL029C	YCR065W	NA	Synthetic Lethality	BioGRID
YCL029C	YML094W	NA	Synthetic Lethality	BioGRID
YBR231C	YHR090C	NA	Synthetic Lethality	BioGRID
YBR231C	YJL081C	NA	Synthetic Lethality	BioGRID
YLR399C	YER016W	NA	Synthetic Lethality	BioGRID
YLR399C	YBL008W	NA	Synthetic Lethality	BioGRID
YLR399C	YOR038C	NA	Synthetic Lethality	BioGRID
YLR399C	YHR090C	NA	Synthetic Lethality	BioGRID
YLR399C	YJL081C	NA	Synthetic Lethality	BioGRID
YLR399C	YGR252W	NA	Synthetic Lethality	BioGRID
YDR004W	YMR048W	NA	Synthetic Lethality	BioGRID
YOR043W	YMR273C	NA	Synthetic Lethality	BioGRID
YOL004W	YLR357W	NA	Synthetic Lethality	BioGRID
YOL004W	YLR417W	NA	Synthetic Lethality	BioGRID
YDL074C	YKR082W	NA	Synthetic Lethality	BioGRID
YER016W	YKL048C	NA	Synthetic Lethality	BioGRID
YER016W	YGR270W	NA	Synthetic Lethality	BioGRID
YER016W	YBL034C	NA	Synthetic Lethality	BioGRID
YER016W	YNL222W	NA	Synthetic Lethality	BioGRID
YER016W	YNL106C	NA	Synthetic Lethality	BioGRID
YER016W	YOR073W	NA	Synthetic Lethality	BioGRID
YER016W	YKL139W	NA	Synthetic Lethality	BioGRID
YER016W	YHR129C	NA	Synthetic Lethality	BioGRID
YER016W	YIL017C	NA	Synthetic Lethality	BioGRID
YER016W	YPL086C	NA	Synthetic Lethality	BioGRID
YNL025C	YHR129C	NA	Synthetic Lethality	BioGRID
YNL025C	YJL081C	NA	Synthetic Lethality	BioGRID
YNL107W	YHR090C	NA	Synthetic Lethality	BioGRID
YNL107W	YER151C	NA	Synthetic Lethality	BioGRID
YNL107W	YOR073W	NA	Synthetic Lethality	BioGRID
YNL107W	YKL139W	NA	Synthetic Lethality	BioGRID
YNL107W	YJL081C	NA	Synthetic Lethality	BioGRID
YLL001W	YML094W	NA	Synthetic Lethality	BioGRID
YKR001C	YKL212W	NA	Synthetic Lethality	BioGRID
YJR110W	YNL106C	NA	Synthetic Lethality	BioGRID
YIL095W	YLR200W	NA	Synthetic Lethality	BioGRID
YIL095W	YML094W	NA	Synthetic Lethality	BioGRID
YKL048C	YLR200W	NA	Synthetic Lethality	BioGRID
YKL048C	YML094W	NA	Synthetic Lethality	BioGRID
YKR082W	YHR129C	NA	Synthetic Lethality	BioGRID
YKR082W	YBL079W	NA	Synthetic Lethality	BioGRID
YHR135C	YDR137W	NA	Synthetic Lethality	BioGRID
YHR135C	YHR129C	NA	Synthetic Lethality	BioGRID
YNL154C	YDR137W	NA	Synthetic Lethality	BioGRID
YLR233C	YLR200W	NA	Synthetic Lethality	BioGRID
YBL008W	YDR052C	NA	Synthetic Lethality	BioGRID
YGR270W	YLR200W	NA	Synthetic Lethality	BioGRID
YGR270W	YML094W	NA	Synthetic Lethality	BioGRID
YLR337C	YHR129C	NA	Synthetic Lethality	BioGRID
YLR337C	YGL020C	NA	Synthetic Lethality	BioGRID
YMR048W	YLR200W	NA	Synthetic Lethality	BioGRID
YMR048W	YOR073W	NA	Synthetic Lethality	BioGRID
YMR048W	YML094W	NA	Synthetic Lethality	BioGRID
YMR048W	YJR084W	NA	Synthetic Lethality	BioGRID
YDR052C	YIL128W	NA	Synthetic Lethality	BioGRID
YDR052C	YML094W	NA	Synthetic Lethality	BioGRID
YDR052C	YDR217C	NA	Synthetic Lethality	BioGRID
YDR052C	YER173W	NA	Synthetic Lethality	BioGRID
YDR257C	YHR129C	NA	Synthetic Lethality	BioGRID
YBL034C	YJL030W	NA	Synthetic Lethality	BioGRID
YBL034C	YER151C	NA	Synthetic Lethality	BioGRID
YBL034C	YML094W	NA	Synthetic Lethality	BioGRID
YBL034C	YHR129C	NA	Synthetic Lethality	BioGRID
YHR090C	YGR056W	NA	Synthetic Lethality	BioGRID
YHR090C	YDR323C	NA	Synthetic Lethality	BioGRID
YHR090C	YOR073W	NA	Synthetic Lethality	BioGRID
YHR090C	YKL139W	NA	Synthetic Lethality	BioGRID
YHR090C	YLR417W	NA	Synthetic Lethality	BioGRID
YHR090C	YJL081C	NA	Synthetic Lethality	BioGRID
YHR090C	YBR010W	NA	Synthetic Lethality	BioGRID
YHR090C	YPL086C	NA	Synthetic Lethality	BioGRID
YNL097C	YGR252W	NA	Synthetic Lethality	BioGRID
YML069W	YGR252W	NA	Synthetic Lethality	BioGRID
YLL021W	YDR054C	NA	Synthetic Lethality	BioGRID
YGR056W	YJL081C	NA	Synthetic Lethality	BioGRID
YGR056W	YGR252W	NA	Synthetic Lethality	BioGRID
YLR357W	YGR252W	NA	Synthetic Lethality	BioGRID
YGR054W	YML094W	NA	Synthetic Lethality	BioGRID
YOR109W	YIL002C	NA	Synthetic Lethality	BioGRID
YLR200W	YHR129C	NA	Synthetic Lethality	BioGRID
YCL011C	YHR129C	NA	Synthetic Lethality	BioGRID
YDR054C	YKL079W	NA	Synthetic Lethality	BioGRID
YNL030W	YNL031C	NA	Synthetic Lethality	BioGRID
YNL030W	YGR252W	NA	Synthetic Lethality	BioGRID
YDL020C	YKL139W	NA	Synthetic Lethality	BioGRID
YDL020C	YIR033W	NA	Synthetic Lethality	BioGRID
YCR065W	YHR129C	NA	Synthetic Lethality	BioGRID
YER151C	YLR342W	NA	Synthetic Lethality	BioGRID
YKL212W	YGL020C	NA	Synthetic Lethality	BioGRID
YKL139W	YGL020C	NA	Synthetic Lethality	BioGRID
YKL139W	YPL086C	NA	Synthetic Lethality	BioGRID
YHR129C	YNL069C	NA	Synthetic Lethality	BioGRID
YHR129C	YIR021W	NA	Synthetic Lethality	BioGRID
YHR129C	YJL183W	NA	Synthetic Lethality	BioGRID
YHR129C	YMR269W	NA	Synthetic Lethality	BioGRID
YHR129C	YGR184C	NA	Synthetic Lethality	BioGRID
YIL133C	YNL069C	NA	Synthetic Lethality	BioGRID
YJL020C	YPL086C	NA	Synthetic Lethality	BioGRID
YGL020C	YPR072W	NA	Synthetic Lethality	BioGRID
YJL081C	YBR010W	NA	Synthetic Lethality	BioGRID
YJL081C	YGR252W	NA	Synthetic Lethality	BioGRID
YNL031C	YGR252W	NA	Synthetic Lethality	BioGRID
YNL031C	YPL086C	NA	Synthetic Lethality	BioGRID
YLR032W	YDR409W	NA	Synthetic Rescue	BioGRID
YLR032W	YPL167C	NA	Synthetic Rescue	BioGRID
YLR032W	YJL092W	NA	Synthetic Rescue	BioGRID
YAR007C	YBR073W	NA	Synthetic Rescue	BioGRID
YAR007C	YDR409W	NA	Synthetic Rescue	BioGRID
YHR119W	YLR288C	NA	Synthetic Rescue	BioGRID
YHR119W	YBL088C	NA	Synthetic Rescue	BioGRID
YHR119W	YBR136W	NA	Synthetic Rescue	BioGRID
YHR119W	YOR064C	NA	Synthetic Rescue	BioGRID
YHR119W	YDR217C	NA	Synthetic Rescue	BioGRID
YHR119W	YOR368W	NA	Synthetic Rescue	BioGRID
YHR119W	YER173W	NA	Synthetic Rescue	BioGRID
YHR119W	YER164W	NA	Synthetic Rescue	BioGRID
YHR119W	YML058W	NA	Synthetic Rescue	BioGRID
YAL021C	YML032C	NA	Synthetic Rescue	BioGRID
YAL021C	YIL038C	NA	Synthetic Rescue	BioGRID
YDL056W	YNL216W	NA	Synthetic Rescue	BioGRID
YBR073W	YHL022C	NA	Synthetic Rescue	BioGRID
YBR073W	YDR217C	NA	Synthetic Rescue	BioGRID
YPL153C	YJL115W	NA	Synthetic Rescue	BioGRID
YPL153C	YNR009W	NA	Synthetic Rescue	BioGRID
YPL153C	YDL042C	NA	Synthetic Rescue	BioGRID
YPL153C	YNL030W	NA	Synthetic Rescue	BioGRID
YPL153C	YNL031C	NA	Synthetic Rescue	BioGRID
YER161C	YDR176W	NA	Synthetic Rescue	BioGRID
YER161C	YGR252W	NA	Synthetic Rescue	BioGRID
YMR216C	YDR276C	NA	Synthetic Rescue	BioGRID
YNL085W	YLR398C	NA	Synthetic Rescue	BioGRID
YNL085W	YPR189W	NA	Synthetic Rescue	BioGRID
YPL016W	YNL330C	NA	Synthetic Rescue	BioGRID
YMR202W	YER049W	NA	Synthetic Rescue	BioGRID
YPL101W	YNL021W	NA	Synthetic Rescue	BioGRID
YGL141W	YFR010W	NA	Synthetic Rescue	BioGRID
YLR207W	YMR022W	NA	Synthetic Rescue	BioGRID
YPL194W	YKL114C	NA	Synthetic Rescue	BioGRID
YDR069C	YNR006W	NA	Synthetic Rescue	BioGRID
YDR069C	YKR035W-A	NA	Synthetic Rescue	BioGRID
YDR069C	YKL041W	NA	Synthetic Rescue	BioGRID
YDR069C	YEL060C	NA	Synthetic Rescue	BioGRID
YAR002W	YOL006C	NA	Synthetic Rescue	BioGRID
YNR052C	YML032C	NA	Synthetic Rescue	BioGRID
YHR107C	YOR014W	NA	Synthetic Rescue	BioGRID
YMR156C	YLR288C	NA	Synthetic Rescue	BioGRID
YMR156C	YER173W	NA	Synthetic Rescue	BioGRID
YNL116W	YDR092W	NA	Synthetic Rescue	BioGRID
YAR003W	YHR090C	NA	Synthetic Rescue	BioGRID
YPR018W	YNL330C	NA	Synthetic Rescue	BioGRID
YJL129C	YNL330C	NA	Synthetic Rescue	BioGRID
YJL129C	YOL004W	NA	Synthetic Rescue	BioGRID
YHR152W	YHL007C	NA	Synthetic Rescue	BioGRID
YOL006C	YKL113C	NA	Synthetic Rescue	BioGRID
YOL006C	YKR082W	NA	Synthetic Rescue	BioGRID
YOL006C	YPR173C	NA	Synthetic Rescue	BioGRID
YNL330C	YER177W	NA	Synthetic Rescue	BioGRID
YNL330C	YFR028C	NA	Synthetic Rescue	BioGRID
YNL330C	YBR136W	NA	Synthetic Rescue	BioGRID
YNL330C	YDL042C	NA	Synthetic Rescue	BioGRID
YNL330C	YBR195C	NA	Synthetic Rescue	BioGRID
YNL330C	YNL216W	NA	Synthetic Rescue	BioGRID
YNL330C	YHR090C	NA	Synthetic Rescue	BioGRID
YNL330C	YML069W	NA	Synthetic Rescue	BioGRID
YNL330C	YDR217C	NA	Synthetic Rescue	BioGRID
YNL330C	YBR010W	NA	Synthetic Rescue	BioGRID
YNL330C	YGR252W	NA	Synthetic Rescue	BioGRID
YGL194C	YKR008W	NA	Synthetic Rescue	BioGRID
YGL194C	YDR155C	NA	Synthetic Rescue	BioGRID
YBR098W	YHL022C	NA	Synthetic Rescue	BioGRID
YOR265W	YFL037W	NA	Synthetic Rescue	BioGRID
YER179W	YBR136W	NA	Synthetic Rescue	BioGRID
YER179W	YGL033W	NA	Synthetic Rescue	BioGRID
YER179W	YIL072W	NA	Synthetic Rescue	BioGRID
YER179W	YOR368W	NA	Synthetic Rescue	BioGRID
YER179W	YER173W	NA	Synthetic Rescue	BioGRID
YER177W	YOL004W	NA	Synthetic Rescue	BioGRID
YPL155C	YGL216W	NA	Synthetic Rescue	BioGRID
YFL033C	YIL038C	NA	Synthetic Rescue	BioGRID
YDR225W	YNL021W	NA	Synthetic Rescue	BioGRID
YNL218W	YDR409W	NA	Synthetic Rescue	BioGRID
YCL061C	YDL042C	NA	Synthetic Rescue	BioGRID
YML124C	YBL034C	NA	Synthetic Rescue	BioGRID
YFL037W	YOR014W	NA	Synthetic Rescue	BioGRID
YFL037W	YBL034C	NA	Synthetic Rescue	BioGRID
YFL037W	YBL063W	NA	Synthetic Rescue	BioGRID
YNR009W	YBR136W	NA	Synthetic Rescue	BioGRID
YMR106C	YOR033C	NA	Synthetic Rescue	BioGRID
YBL084C	YDR054C	NA	Synthetic Rescue	BioGRID
YHL007C	YOR043W	NA	Synthetic Rescue	BioGRID
YHL007C	YDR054C	NA	Synthetic Rescue	BioGRID
YLR288C	YKL114C	NA	Synthetic Rescue	BioGRID
YKR029C	YKR008W	NA	Synthetic Rescue	BioGRID
YDR092W	YJL092W	NA	Synthetic Rescue	BioGRID
YKL113C	YKL114C	NA	Synthetic Rescue	BioGRID
YJR052W	YNL216W	NA	Synthetic Rescue	BioGRID
YBR103W	YDR155C	NA	Synthetic Rescue	BioGRID
YNL021W	YLR384C	NA	Synthetic Rescue	BioGRID
YNL021W	YGR200C	NA	Synthetic Rescue	BioGRID
YNL021W	YKR008W	NA	Synthetic Rescue	BioGRID
YNL021W	YNL107W	NA	Synthetic Rescue	BioGRID
YNL021W	YHR090C	NA	Synthetic Rescue	BioGRID
YNL021W	YJL081C	NA	Synthetic Rescue	BioGRID
YNL021W	YBR010W	NA	Synthetic Rescue	BioGRID
YNL021W	YGR252W	NA	Synthetic Rescue	BioGRID
YNL021W	YPL086C	NA	Synthetic Rescue	BioGRID
YDL028C	YJL030W	NA	Synthetic Rescue	BioGRID
YML021C	YBL019W	NA	Synthetic Rescue	BioGRID
YML021C	YKL114C	NA	Synthetic Rescue	BioGRID
YHR030C	YOR231W	NA	Synthetic Rescue	BioGRID
YHR030C	YMR273C	NA	Synthetic Rescue	BioGRID
YHR030C	YPL152W	NA	Synthetic Rescue	BioGRID
YHR030C	YIL153W	NA	Synthetic Rescue	BioGRID
YBR136W	YDR409W	NA	Synthetic Rescue	BioGRID
YBR136W	YER089C	NA	Synthetic Rescue	BioGRID
YBR136W	YOL004W	NA	Synthetic Rescue	BioGRID
YBR136W	YJL092W	NA	Synthetic Rescue	BioGRID
YBR136W	YER164W	NA	Synthetic Rescue	BioGRID
YNL271C	YDR054C	NA	Synthetic Rescue	BioGRID
YKR008W	YDL042C	NA	Synthetic Rescue	BioGRID
YML032C	YHL022C	NA	Synthetic Rescue	BioGRID
YML032C	YGL213C	NA	Synthetic Rescue	BioGRID
YML032C	YDR257C	NA	Synthetic Rescue	BioGRID
YML032C	YDR217C	NA	Synthetic Rescue	BioGRID
YFL039C	YDR159W	NA	Synthetic Rescue	BioGRID
YLR182W	YNL216W	NA	Synthetic Rescue	BioGRID
YER111C	YNL216W	NA	Synthetic Rescue	BioGRID
YBL019W	YER142C	NA	Synthetic Rescue	BioGRID
YDL042C	YLR233C	NA	Synthetic Rescue	BioGRID
YDL042C	YGR252W	NA	Synthetic Rescue	BioGRID
YKL114C	YER142C	NA	Synthetic Rescue	BioGRID
YKL114C	YOR368W	NA	Synthetic Rescue	BioGRID
YKL114C	YER173W	NA	Synthetic Rescue	BioGRID
YPR161C	YNL222W	NA	Synthetic Rescue	BioGRID
YPR161C	YER164W	NA	Synthetic Rescue	BioGRID
YOR014W	YNL154C	NA	Synthetic Rescue	BioGRID
YGL216W	YJL030W	NA	Synthetic Rescue	BioGRID
YLR362W	YOR043W	NA	Synthetic Rescue	BioGRID
YIR002C	YPL167C	NA	Synthetic Rescue	BioGRID
YOL004W	YBR195C	NA	Synthetic Rescue	BioGRID
YOL004W	YNL216W	NA	Synthetic Rescue	BioGRID
YOL004W	YDR217C	NA	Synthetic Rescue	BioGRID
YOL004W	YGR252W	NA	Synthetic Rescue	BioGRID
YJR090C	YDR054C	NA	Synthetic Rescue	BioGRID
YOR064C	YNL031C	NA	Synthetic Rescue	BioGRID
YML069W	YER164W	NA	Synthetic Rescue	BioGRID
YNL222W	YKL139W	NA	Synthetic Rescue	BioGRID
YFR010W	YMR022W	NA	Synthetic Rescue	BioGRID
YDR054C	YLR319C	NA	Synthetic Rescue	BioGRID
YBR009C	YGR252W	NA	Synthetic Rescue	BioGRID
YDL020C	YLR024C	NA	Synthetic Rescue	BioGRID
YJL092W	YOR368W	NA	Synthetic Rescue	BioGRID
YBR010W	YGR252W	NA	Synthetic Rescue	BioGRID
YLR032W	YPL194W	-3.16891	Phenotypic Enhancement	Collins et al. 2007
YLR032W	YDR076W	-2.71952	Phenotypic Enhancement	Collins et al. 2007
YLR032W	YER095W	-3.27778	Phenotypic Enhancement	Collins et al. 2007
YLR032W	YKL213C	-3.11934	Phenotypic Enhancement	Collins et al. 2007
YLR032W	YLR288C	-3.92153	Phenotypic Enhancement	Collins et al. 2007
YLR032W	YKL114C	-8.48956	Phenotypic Enhancement	Collins et al. 2007
YLR032W	YER173W	-2.80533	Phenotypic Enhancement	Collins et al. 2007
YAL042W	YJR073C	-13.0486	Phenotypic Enhancement	Collins et al. 2007
YAL042W	YMR022W	-10.26	Phenotypic Enhancement	Collins et al. 2007
YAL042W	YDL020C	-7.46786	Phenotypic Enhancement	Collins et al. 2007
YAL042W	YKL212W	-3.15087	Phenotypic Enhancement	Collins et al. 2007
YAR007C	YPL153C	-2.93835	Phenotypic Enhancement	Collins et al. 2007
YAR007C	YPL194W	-5.71941	Phenotypic Enhancement	Collins et al. 2007
YAR007C	YER179W	-2.66364	Phenotypic Enhancement	Collins et al. 2007
YAR007C	YER095W	-2.80498	Phenotypic Enhancement	Collins et al. 2007
YAR007C	YNL218W	-3.4407	Phenotypic Enhancement	Collins et al. 2007
YAR007C	YCL061C	-4.11444	Phenotypic Enhancement	Collins et al. 2007
YAR007C	YNL298W	-3.18737	Phenotypic Enhancement	Collins et al. 2007
YAR007C	YMR224C	-3.96657	Phenotypic Enhancement	Collins et al. 2007
YAR007C	YMR048W	-12.9666	Phenotypic Enhancement	Collins et al. 2007
YAR007C	YDL020C	-3.20237	Phenotypic Enhancement	Collins et al. 2007
YAR007C	YDR217C	-8.4168	Phenotypic Enhancement	Collins et al. 2007
YAR007C	YOR368W	-4.75648	Phenotypic Enhancement	Collins et al. 2007
YAR007C	YER173W	-2.84045	Phenotypic Enhancement	Collins et al. 2007
YAR007C	YER164W	-7.2601	Phenotypic Enhancement	Collins et al. 2007
YOL054W	YJL115W	-4.07728	Phenotypic Enhancement	Collins et al. 2007
YOL054W	YJR119C	-3.64631	Phenotypic Enhancement	Collins et al. 2007
YOL054W	YOR026W	-5.61423	Phenotypic Enhancement	Collins et al. 2007
YOL054W	YPR135W	-2.93892	Phenotypic Enhancement	Collins et al. 2007
YOL054W	YNL153C	-3.94564	Phenotypic Enhancement	Collins et al. 2007
YOL054W	YJL179W	-4.56826	Phenotypic Enhancement	Collins et al. 2007
YOL054W	YGR270W	-11.3604	Phenotypic Enhancement	Collins et al. 2007
YOL054W	YLR200W	-6.00041	Phenotypic Enhancement	Collins et al. 2007
YOL054W	YBR009C	-5.42607	Phenotypic Enhancement	Collins et al. 2007
YOL054W	YOR039W	-3.01776	Phenotypic Enhancement	Collins et al. 2007
YIL010W	YDL165W	-6.08512	Phenotypic Enhancement	Collins et al. 2007
YIL010W	YLR262C	-2.63846	Phenotypic Enhancement	Collins et al. 2007
YIL010W	YDR176W	-11.2587	Phenotypic Enhancement	Collins et al. 2007
YIL010W	YDR137W	-3.32012	Phenotypic Enhancement	Collins et al. 2007
YIL010W	YIR023W	-5.20153	Phenotypic Enhancement	Collins et al. 2007
YPL138C	YDR335W	-3.03429	Phenotypic Enhancement	Collins et al. 2007
YPL138C	YKL213C	-2.93596	Phenotypic Enhancement	Collins et al. 2007
YPL138C	YDR137W	-4.37915	Phenotypic Enhancement	Collins et al. 2007
YCL016C	YGL086W	-11.0065	Phenotypic Enhancement	Collins et al. 2007
YCL016C	YKL213C	-2.86864	Phenotypic Enhancement	Collins et al. 2007
YCL016C	YDR225W	-3.44577	Phenotypic Enhancement	Collins et al. 2007
YCL016C	YLR288C	-2.7441	Phenotypic Enhancement	Collins et al. 2007
YCL016C	YOR014W	-10.1678	Phenotypic Enhancement	Collins et al. 2007
YCL016C	YKL018W	-3.43317	Phenotypic Enhancement	Collins et al. 2007
YCL016C	YJL179W	-10.0037	Phenotypic Enhancement	Collins et al. 2007
YCL016C	YER016W	-7.13955	Phenotypic Enhancement	Collins et al. 2007
YCL016C	YNL107W	-4.69582	Phenotypic Enhancement	Collins et al. 2007
YCL016C	YKR082W	-6.53328	Phenotypic Enhancement	Collins et al. 2007
YCL016C	YMR048W	-10.2007	Phenotypic Enhancement	Collins et al. 2007
YCL016C	YHR090C	-4.99726	Phenotypic Enhancement	Collins et al. 2007
YCL016C	YJL030W	-3.54259	Phenotypic Enhancement	Collins et al. 2007
YCL016C	YJL092W	-3.41005	Phenotypic Enhancement	Collins et al. 2007
YCL016C	YML094W	-3.24591	Phenotypic Enhancement	Collins et al. 2007
YCL016C	YMR272C	-4.03805	Phenotypic Enhancement	Collins et al. 2007
YCL016C	YDR217C	-2.75508	Phenotypic Enhancement	Collins et al. 2007
YCL016C	YER173W	-3.46556	Phenotypic Enhancement	Collins et al. 2007
YCL016C	YPL008W	-9.22887	Phenotypic Enhancement	Collins et al. 2007
YCL016C	YGR184C	-2.6011	Phenotypic Enhancement	Collins et al. 2007
YHR154W	YNR048W	-4.28124	Phenotypic Enhancement	Collins et al. 2007
YHR154W	YBR049C	-3.31711	Phenotypic Enhancement	Collins et al. 2007
YHR154W	YOR338W	-3.20664	Phenotypic Enhancement	Collins et al. 2007
YHR154W	YMR190C	-5.9115	Phenotypic Enhancement	Collins et al. 2007
YHR154W	YBL088C	-4.05114	Phenotypic Enhancement	Collins et al. 2007
YHR154W	YCR002C	-2.5388	Phenotypic Enhancement	Collins et al. 2007
YHR154W	YIR025W	-7.00784	Phenotypic Enhancement	Collins et al. 2007
YHR154W	YKR092C	-2.97045	Phenotypic Enhancement	Collins et al. 2007
YHR154W	YDL013W	-2.77705	Phenotypic Enhancement	Collins et al. 2007
YHR154W	YJL092W	-3.29992	Phenotypic Enhancement	Collins et al. 2007
YBR114W	YNL153C	-3.61141	Phenotypic Enhancement	Collins et al. 2007
YBR114W	YLR200W	-2.76925	Phenotypic Enhancement	Collins et al. 2007
YBR114W	YDR137W	-3.22033	Phenotypic Enhancement	Collins et al. 2007
YDL165W	YKR098C	-3.12391	Phenotypic Enhancement	Collins et al. 2007
YDL165W	YJR035W	-3.04029	Phenotypic Enhancement	Collins et al. 2007
YDL165W	YDR075W	-2.88783	Phenotypic Enhancement	Collins et al. 2007
YDL165W	YMR075W	-2.66343	Phenotypic Enhancement	Collins et al. 2007
YDL165W	YBL008W	-2.81871	Phenotypic Enhancement	Collins et al. 2007
YBR095C	YBR289W	-4.9438	Phenotypic Enhancement	Collins et al. 2007
YBR095C	YDR485C	-12.2599	Phenotypic Enhancement	Collins et al. 2007
YBR095C	YOL012C	-12.5994	Phenotypic Enhancement	Collins et al. 2007
YBR095C	YOR141C	-9.38068	Phenotypic Enhancement	Collins et al. 2007
YBR095C	YNL215W	-6.30562	Phenotypic Enhancement	Collins et al. 2007
YBR095C	YDR143C	-2.86598	Phenotypic Enhancement	Collins et al. 2007
YBR095C	YOR123C	-12.1993	Phenotypic Enhancement	Collins et al. 2007
YBR095C	YPR031W	-2.61232	Phenotypic Enhancement	Collins et al. 2007
YBR095C	YKL213C	-5.29422	Phenotypic Enhancement	Collins et al. 2007
YBR095C	YNL298W	-4.963	Phenotypic Enhancement	Collins et al. 2007
YBR095C	YKR029C	-7.75023	Phenotypic Enhancement	Collins et al. 2007
YBR095C	YDR334W	-14.8447	Phenotypic Enhancement	Collins et al. 2007
YBR095C	YDR289C	-3.8641	Phenotypic Enhancement	Collins et al. 2007
YBR095C	YLR085C	-9.83591	Phenotypic Enhancement	Collins et al. 2007
YBR095C	YFL039C	-4.27161	Phenotypic Enhancement	Collins et al. 2007
YBR095C	YDR392W	-7.01351	Phenotypic Enhancement	Collins et al. 2007
YBR095C	YJL179W	-3.33874	Phenotypic Enhancement	Collins et al. 2007
YBR095C	YMR312W	-3.38167	Phenotypic Enhancement	Collins et al. 2007
YBR095C	YML041C	-10.7602	Phenotypic Enhancement	Collins et al. 2007
YBR095C	YBR231C	-10.0718	Phenotypic Enhancement	Collins et al. 2007
YBR095C	YNL107W	-11.0622	Phenotypic Enhancement	Collins et al. 2007
YBR095C	YDR159W	-6.40514	Phenotypic Enhancement	Collins et al. 2007
YBR095C	YLR337C	-3.25099	Phenotypic Enhancement	Collins et al. 2007
YBR095C	YFR010W	-4.08851	Phenotypic Enhancement	Collins et al. 2007
YBR095C	YGR056W	-4.19263	Phenotypic Enhancement	Collins et al. 2007
YBR095C	YMR272C	-7.87414	Phenotypic Enhancement	Collins et al. 2007
YBR095C	YGL020C	-5.57295	Phenotypic Enhancement	Collins et al. 2007
YBR095C	YJL183W	-2.58181	Phenotypic Enhancement	Collins et al. 2007
YBR095C	YDR245W	-3.59422	Phenotypic Enhancement	Collins et al. 2007
YBR095C	YGR252W	-3.4184	Phenotypic Enhancement	Collins et al. 2007
YBR095C	YCR033W	-3.71255	Phenotypic Enhancement	Collins et al. 2007
YBR095C	YPL086C	-2.80483	Phenotypic Enhancement	Collins et al. 2007
YBR095C	YGR181W	-12.1586	Phenotypic Enhancement	Collins et al. 2007
YMR078C	YMR223W	-5.37732	Phenotypic Enhancement	Collins et al. 2007
YMR078C	YGR078C	-7.44855	Phenotypic Enhancement	Collins et al. 2007
YMR078C	YDR485C	-4.30201	Phenotypic Enhancement	Collins et al. 2007
YMR078C	YOL012C	-4.21291	Phenotypic Enhancement	Collins et al. 2007
YMR078C	YGL086W	-14.9523	Phenotypic Enhancement	Collins et al. 2007
YMR078C	YOR141C	-2.6562	Phenotypic Enhancement	Collins et al. 2007
YMR078C	YPL194W	-6.64715	Phenotypic Enhancement	Collins et al. 2007
YMR078C	YAR002W	-3.54211	Phenotypic Enhancement	Collins et al. 2007
YMR078C	YAL019W	-5.30635	Phenotypic Enhancement	Collins et al. 2007
YMR078C	YOR026W	-6.18414	Phenotypic Enhancement	Collins et al. 2007
YMR078C	YKL213C	-3.1589	Phenotypic Enhancement	Collins et al. 2007
YMR078C	YDR075W	-3.10651	Phenotypic Enhancement	Collins et al. 2007
YMR078C	YDR225W	-5.57902	Phenotypic Enhancement	Collins et al. 2007
YMR078C	YCL061C	-7.88983	Phenotypic Enhancement	Collins et al. 2007
YMR078C	YNL298W	-8.46816	Phenotypic Enhancement	Collins et al. 2007
YMR078C	YGL246C	-2.56574	Phenotypic Enhancement	Collins et al. 2007
YMR078C	YKL113C	-3.4132	Phenotypic Enhancement	Collins et al. 2007
YMR078C	YMR224C	-2.68212	Phenotypic Enhancement	Collins et al. 2007
YMR078C	YNL153C	-10.9955	Phenotypic Enhancement	Collins et al. 2007
YMR078C	YEL003W	-2.58295	Phenotypic Enhancement	Collins et al. 2007
YMR078C	YBL088C	-3.12869	Phenotypic Enhancement	Collins et al. 2007
YMR078C	YOR014W	-8.56062	Phenotypic Enhancement	Collins et al. 2007
YMR078C	YJL179W	-5.39248	Phenotypic Enhancement	Collins et al. 2007
YMR078C	YOR058C	-7.16957	Phenotypic Enhancement	Collins et al. 2007
YMR078C	YBR231C	-4.70941	Phenotypic Enhancement	Collins et al. 2007
YMR078C	YER016W	-12.6305	Phenotypic Enhancement	Collins et al. 2007
YMR078C	YNL107W	-5.11388	Phenotypic Enhancement	Collins et al. 2007
YMR078C	YDR159W	-6.12545	Phenotypic Enhancement	Collins et al. 2007
YMR078C	YBL008W	-3.42626	Phenotypic Enhancement	Collins et al. 2007
YMR078C	YMR048W	-12.7856	Phenotypic Enhancement	Collins et al. 2007
YMR078C	YJL030W	-14.5334	Phenotypic Enhancement	Collins et al. 2007
YMR078C	YLR200W	-9.51031	Phenotypic Enhancement	Collins et al. 2007
YMR078C	YJL092W	-11.4945	Phenotypic Enhancement	Collins et al. 2007
YMR078C	YML094W	-5.48999	Phenotypic Enhancement	Collins et al. 2007
YMR078C	YDR217C	-6.98198	Phenotypic Enhancement	Collins et al. 2007
YMR078C	YOR368W	-3.27183	Phenotypic Enhancement	Collins et al. 2007
YMR078C	YER173W	-3.42517	Phenotypic Enhancement	Collins et al. 2007
YMR078C	YER164W	-4.19118	Phenotypic Enhancement	Collins et al. 2007
YMR078C	YPL008W	-11.2547	Phenotypic Enhancement	Collins et al. 2007
YMR078C	YGR184C	-6.64821	Phenotypic Enhancement	Collins et al. 2007
YBR289W	YOR123C	-4.35692	Phenotypic Enhancement	Collins et al. 2007
YBR289W	YKL213C	-6.18606	Phenotypic Enhancement	Collins et al. 2007
YBR289W	YKR029C	-3.91745	Phenotypic Enhancement	Collins et al. 2007
YBR289W	YER111C	-2.73697	Phenotypic Enhancement	Collins et al. 2007
YBR289W	YDL115C	-5.29052	Phenotypic Enhancement	Collins et al. 2007
YBR289W	YBR231C	-4.30018	Phenotypic Enhancement	Collins et al. 2007
YBR289W	YHR041C	-6.31023	Phenotypic Enhancement	Collins et al. 2007
YBR289W	YNL107W	-2.75832	Phenotypic Enhancement	Collins et al. 2007
YBR289W	YNL097C	-4.42373	Phenotypic Enhancement	Collins et al. 2007
YBR289W	YFR010W	-3.45777	Phenotypic Enhancement	Collins et al. 2007
YBR289W	YNL030W	-5.59901	Phenotypic Enhancement	Collins et al. 2007
YBR289W	YER151C	-4.39491	Phenotypic Enhancement	Collins et al. 2007
YBR289W	YIR023W	-3.94312	Phenotypic Enhancement	Collins et al. 2007
YJR126C	YGR078C	-7.8848	Phenotypic Enhancement	Collins et al. 2007
YJR126C	YGL124C	-6.41983	Phenotypic Enhancement	Collins et al. 2007
YJR126C	YLR262C	-3.80987	Phenotypic Enhancement	Collins et al. 2007
YJR126C	YDR334W	-3.53663	Phenotypic Enhancement	Collins et al. 2007
YJR126C	YNL153C	-10.8751	Phenotypic Enhancement	Collins et al. 2007
YJR126C	YEL003W	-7.35566	Phenotypic Enhancement	Collins et al. 2007
YJR126C	YGR200C	-2.65689	Phenotypic Enhancement	Collins et al. 2007
YJR126C	YJL030W	-3.80504	Phenotypic Enhancement	Collins et al. 2007
YJR126C	YLR200W	-9.91889	Phenotypic Enhancement	Collins et al. 2007
YJR126C	YCR065W	-10.7424	Phenotypic Enhancement	Collins et al. 2007
YJR126C	YIL128W	-2.95464	Phenotypic Enhancement	Collins et al. 2007
YKR062W	YPL194W	-2.56724	Phenotypic Enhancement	Collins et al. 2007
YKR062W	YNL215W	-3.06611	Phenotypic Enhancement	Collins et al. 2007
YKR062W	YMR224C	-3.11819	Phenotypic Enhancement	Collins et al. 2007
YKR062W	YLR085C	-3.09825	Phenotypic Enhancement	Collins et al. 2007
YKR062W	YOR297C	-2.5888	Phenotypic Enhancement	Collins et al. 2007
YKR062W	YER151C	-2.9856	Phenotypic Enhancement	Collins et al. 2007
YMR223W	YPL153C	-2.58632	Phenotypic Enhancement	Collins et al. 2007
YMR223W	YDR076W	-2.82105	Phenotypic Enhancement	Collins et al. 2007
YMR223W	YCL010C	-6.00563	Phenotypic Enhancement	Collins et al. 2007
YMR223W	YPR135W	-3.19387	Phenotypic Enhancement	Collins et al. 2007
YMR223W	YNL021W	-2.68735	Phenotypic Enhancement	Collins et al. 2007
YMR223W	YDR200C	-3.88201	Phenotypic Enhancement	Collins et al. 2007
YMR223W	YOR297C	-4.55424	Phenotypic Enhancement	Collins et al. 2007
YMR223W	YDR004W	-2.6649	Phenotypic Enhancement	Collins et al. 2007
YMR223W	YDR159W	-3.17541	Phenotypic Enhancement	Collins et al. 2007
YMR223W	YER151C	-4.42462	Phenotypic Enhancement	Collins et al. 2007
YMR223W	YOR073W	-4.08943	Phenotypic Enhancement	Collins et al. 2007
YGR078C	YBR215W	-3.66798	Phenotypic Enhancement	Collins et al. 2007
YGR078C	YDR485C	-8.48521	Phenotypic Enhancement	Collins et al. 2007
YGR078C	YBR089C-A	-2.71667	Phenotypic Enhancement	Collins et al. 2007
YGR078C	YPL101W	-4.3783	Phenotypic Enhancement	Collins et al. 2007
YGR078C	YOL012C	-5.17491	Phenotypic Enhancement	Collins et al. 2007
YGR078C	YGL086W	-8.71179	Phenotypic Enhancement	Collins et al. 2007
YGR078C	YGL043W	-2.76089	Phenotypic Enhancement	Collins et al. 2007
YGR078C	YGL194C	-3.32063	Phenotypic Enhancement	Collins et al. 2007
YGR078C	YOR265W	-11.1477	Phenotypic Enhancement	Collins et al. 2007
YGR078C	YKL213C	-3.50201	Phenotypic Enhancement	Collins et al. 2007
YGR078C	YER177W	-11.8119	Phenotypic Enhancement	Collins et al. 2007
YGR078C	YPL155C	-3.90326	Phenotypic Enhancement	Collins et al. 2007
YGR078C	YLL002W	-2.60441	Phenotypic Enhancement	Collins et al. 2007
YGR078C	YBR049C	-2.76526	Phenotypic Enhancement	Collins et al. 2007
YGR078C	YKL160W	-5.79001	Phenotypic Enhancement	Collins et al. 2007
YGR078C	YKR029C	-2.93222	Phenotypic Enhancement	Collins et al. 2007
YGR078C	YDR334W	-12.8554	Phenotypic Enhancement	Collins et al. 2007
YGR078C	YBR103W	-2.94311	Phenotypic Enhancement	Collins et al. 2007
YGR078C	YNL021W	-2.73283	Phenotypic Enhancement	Collins et al. 2007
YGR078C	YGR200C	-3.90023	Phenotypic Enhancement	Collins et al. 2007
YGR078C	YJR073C	-4.22031	Phenotypic Enhancement	Collins et al. 2007
YGR078C	YFL039C	-4.65492	Phenotypic Enhancement	Collins et al. 2007
YGR078C	YOR014W	-3.58527	Phenotypic Enhancement	Collins et al. 2007
YGR078C	YDR155C	-3.05804	Phenotypic Enhancement	Collins et al. 2007
YGR078C	YCR052W	-5.39768	Phenotypic Enhancement	Collins et al. 2007
YGR078C	YML041C	-9.02124	Phenotypic Enhancement	Collins et al. 2007
YGR078C	YCL029C	-9.60502	Phenotypic Enhancement	Collins et al. 2007
YGR078C	YBR231C	-10.116	Phenotypic Enhancement	Collins et al. 2007
YGR078C	YER016W	-10.3169	Phenotypic Enhancement	Collins et al. 2007
YGR078C	YNL025C	-5.3218	Phenotypic Enhancement	Collins et al. 2007
YGR078C	YNL107W	-6.47152	Phenotypic Enhancement	Collins et al. 2007
YGR078C	YDR159W	-3.24789	Phenotypic Enhancement	Collins et al. 2007
YGR078C	YBL008W	-5.81431	Phenotypic Enhancement	Collins et al. 2007
YGR078C	YOR038C	-4.75377	Phenotypic Enhancement	Collins et al. 2007
YGR078C	YGR270W	-2.75907	Phenotypic Enhancement	Collins et al. 2007
YGR078C	YLR337C	-7.76344	Phenotypic Enhancement	Collins et al. 2007
YGR078C	YNL216W	-3.29674	Phenotypic Enhancement	Collins et al. 2007
YGR078C	YJL030W	-7.12075	Phenotypic Enhancement	Collins et al. 2007
YGR078C	YCL011C	-3.0082	Phenotypic Enhancement	Collins et al. 2007
YGR078C	YCR065W	-4.58996	Phenotypic Enhancement	Collins et al. 2007
YGR078C	YJL081C	-10.185	Phenotypic Enhancement	Collins et al. 2007
YGL124C	YGL086W	-3.09681	Phenotypic Enhancement	Collins et al. 2007
YGL124C	YML030W	-3.51792	Phenotypic Enhancement	Collins et al. 2007
YGL124C	YGR200C	-4.48036	Phenotypic Enhancement	Collins et al. 2007
YGL124C	YMR312W	-2.65368	Phenotypic Enhancement	Collins et al. 2007
YGL124C	YDR245W	-4.34238	Phenotypic Enhancement	Collins et al. 2007
YBR215W	YPL153C	-4.87344	Phenotypic Enhancement	Collins et al. 2007
YBR215W	YER161C	-11.8159	Phenotypic Enhancement	Collins et al. 2007
YBR215W	YLR262C	-4.93666	Phenotypic Enhancement	Collins et al. 2007
YBR215W	YGL043W	-3.4496	Phenotypic Enhancement	Collins et al. 2007
YBR215W	YNL215W	-3.90829	Phenotypic Enhancement	Collins et al. 2007
YBR215W	YOR026W	-2.63666	Phenotypic Enhancement	Collins et al. 2007
YBR215W	YOR123C	-11.3837	Phenotypic Enhancement	Collins et al. 2007
YBR215W	YDR443C	-5.08659	Phenotypic Enhancement	Collins et al. 2007
YBR215W	YKL213C	-2.96322	Phenotypic Enhancement	Collins et al. 2007
YBR215W	YDR225W	-4.37227	Phenotypic Enhancement	Collins et al. 2007
YBR215W	YKL160W	-8.83533	Phenotypic Enhancement	Collins et al. 2007
YBR215W	YKL119C	-6.54476	Phenotypic Enhancement	Collins et al. 2007
YBR215W	YCR052W	-4.00654	Phenotypic Enhancement	Collins et al. 2007
YBR215W	YNL025C	-3.31957	Phenotypic Enhancement	Collins et al. 2007
YBR215W	YGR270W	-3.11788	Phenotypic Enhancement	Collins et al. 2007
YBR215W	YBR009C	-5.54962	Phenotypic Enhancement	Collins et al. 2007
YBR215W	YML094W	-2.67035	Phenotypic Enhancement	Collins et al. 2007
YBR215W	YML102W	-7.00584	Phenotypic Enhancement	Collins et al. 2007
YBR215W	YJL081C	-2.76684	Phenotypic Enhancement	Collins et al. 2007
YBR215W	YNL031C	-3.41754	Phenotypic Enhancement	Collins et al. 2007
YBR215W	YBR010W	-6.41602	Phenotypic Enhancement	Collins et al. 2007
YDL056W	YDL002C	-2.82104	Phenotypic Enhancement	Collins et al. 2007
YDL056W	YDL020C	-2.82516	Phenotypic Enhancement	Collins et al. 2007
YBR073W	YOR026W	-3.4014	Phenotypic Enhancement	Collins et al. 2007
YBR073W	YPR135W	-4.59805	Phenotypic Enhancement	Collins et al. 2007
YBR073W	YBR098W	-3.48167	Phenotypic Enhancement	Collins et al. 2007
YBR073W	YKL213C	-3.41421	Phenotypic Enhancement	Collins et al. 2007
YBR073W	YLL002W	-3.4511	Phenotypic Enhancement	Collins et al. 2007
YBR073W	YKL113C	-2.83064	Phenotypic Enhancement	Collins et al. 2007
YBR073W	YML032C	-3.0657	Phenotypic Enhancement	Collins et al. 2007
YBR073W	YJL179W	-3.11771	Phenotypic Enhancement	Collins et al. 2007
YNL253W	YLR056W	-3.06025	Phenotypic Enhancement	Collins et al. 2007
YNL253W	YGR208W	-4.62596	Phenotypic Enhancement	Collins et al. 2007
YNL253W	YMR156C	-2.93721	Phenotypic Enhancement	Collins et al. 2007
YNL253W	YHR115C	-2.66449	Phenotypic Enhancement	Collins et al. 2007
YNL253W	YDR143C	-2.93593	Phenotypic Enhancement	Collins et al. 2007
YNL253W	YAL055W	-3.03162	Phenotypic Enhancement	Collins et al. 2007
YNL253W	YNL021W	-2.68905	Phenotypic Enhancement	Collins et al. 2007
YNL253W	YOR338W	-2.57167	Phenotypic Enhancement	Collins et al. 2007
YNL253W	YLR216C	-4.91071	Phenotypic Enhancement	Collins et al. 2007
YNL253W	YIR002C	-2.79621	Phenotypic Enhancement	Collins et al. 2007
YNL253W	YDR159W	-8.93862	Phenotypic Enhancement	Collins et al. 2007
YNL253W	YBL036C	-3.14043	Phenotypic Enhancement	Collins et al. 2007
YNL253W	YLR233C	-3.0225	Phenotypic Enhancement	Collins et al. 2007
YNL253W	YNL222W	-5.17483	Phenotypic Enhancement	Collins et al. 2007
YPL153C	YNL215W	-3.45262	Phenotypic Enhancement	Collins et al. 2007
YPL153C	YOR123C	-5.29925	Phenotypic Enhancement	Collins et al. 2007
YPL153C	YKL213C	-3.8042	Phenotypic Enhancement	Collins et al. 2007
YPL153C	YCL061C	-4.50249	Phenotypic Enhancement	Collins et al. 2007
YPL153C	YLR288C	-3.89599	Phenotypic Enhancement	Collins et al. 2007
YPL153C	YKL160W	-5.2982	Phenotypic Enhancement	Collins et al. 2007
YPL153C	YNL153C	-2.60128	Phenotypic Enhancement	Collins et al. 2007
YPL153C	YNL107W	-4.79164	Phenotypic Enhancement	Collins et al. 2007
YPL153C	YKR082W	-3.24058	Phenotypic Enhancement	Collins et al. 2007
YPL153C	YML094W	-4.42652	Phenotypic Enhancement	Collins et al. 2007
YPL153C	YOR039W	-2.73816	Phenotypic Enhancement	Collins et al. 2007
YPL153C	YOR368W	-3.61406	Phenotypic Enhancement	Collins et al. 2007
YPL153C	YER173W	-3.61134	Phenotypic Enhancement	Collins et al. 2007
YER161C	YJL115W	-14.3913	Phenotypic Enhancement	Collins et al. 2007
YER161C	YGR208W	-3.22064	Phenotypic Enhancement	Collins et al. 2007
YER161C	YOR026W	-2.86173	Phenotypic Enhancement	Collins et al. 2007
YER161C	YOR123C	-13.6692	Phenotypic Enhancement	Collins et al. 2007
YER161C	YGL194C	-5.72152	Phenotypic Enhancement	Collins et al. 2007
YER161C	YNL206C	-7.43298	Phenotypic Enhancement	Collins et al. 2007
YER161C	YKL213C	-3.94777	Phenotypic Enhancement	Collins et al. 2007
YER161C	YCL061C	-3.29217	Phenotypic Enhancement	Collins et al. 2007
YER161C	YKR029C	-2.93017	Phenotypic Enhancement	Collins et al. 2007
YER161C	YBR103W	-6.50093	Phenotypic Enhancement	Collins et al. 2007
YER161C	YCR002C	-2.58274	Phenotypic Enhancement	Collins et al. 2007
YER161C	YNL025C	-2.65046	Phenotypic Enhancement	Collins et al. 2007
YER161C	YBL008W	-9.61357	Phenotypic Enhancement	Collins et al. 2007
YER161C	YOR038C	-11.279	Phenotypic Enhancement	Collins et al. 2007
YER161C	YGR270W	-3.12778	Phenotypic Enhancement	Collins et al. 2007
YER161C	YLR337C	-3.04705	Phenotypic Enhancement	Collins et al. 2007
YER161C	YNL216W	-3.68882	Phenotypic Enhancement	Collins et al. 2007
YER161C	YFR010W	-2.78843	Phenotypic Enhancement	Collins et al. 2007
YER161C	YLR200W	-3.56232	Phenotypic Enhancement	Collins et al. 2007
YER161C	YBR009C	-3.95638	Phenotypic Enhancement	Collins et al. 2007
YER161C	YOR073W	-3.05155	Phenotypic Enhancement	Collins et al. 2007
YER161C	YNL031C	-2.9179	Phenotypic Enhancement	Collins et al. 2007
YMR216C	YMR312W	-2.50508	Phenotypic Enhancement	Collins et al. 2007
YKR098C	YOR026W	-2.86362	Phenotypic Enhancement	Collins et al. 2007
YKR098C	YJL179W	-2.5623	Phenotypic Enhancement	Collins et al. 2007
YKR098C	YML094W	-5.13921	Phenotypic Enhancement	Collins et al. 2007
YDR485C	YLR262C	-8.21497	Phenotypic Enhancement	Collins et al. 2007
YDR485C	YDR176W	-11.1482	Phenotypic Enhancement	Collins et al. 2007
YDR485C	YJL115W	-3.97644	Phenotypic Enhancement	Collins et al. 2007
YDR485C	YOR141C	-4.93266	Phenotypic Enhancement	Collins et al. 2007
YDR485C	YAR002W	-3.29882	Phenotypic Enhancement	Collins et al. 2007
YDR485C	YGL043W	-6.60982	Phenotypic Enhancement	Collins et al. 2007
YDR485C	YAR003W	-3.69919	Phenotypic Enhancement	Collins et al. 2007
YDR485C	YOR026W	-5.49123	Phenotypic Enhancement	Collins et al. 2007
YDR485C	YOR123C	-8.15258	Phenotypic Enhancement	Collins et al. 2007
YDR485C	YNL330C	-9.35493	Phenotypic Enhancement	Collins et al. 2007
YDR485C	YGL194C	-7.1731	Phenotypic Enhancement	Collins et al. 2007
[truncated: 3,323 more rows]

## Sheet: S. pombe
Gene 1	Gene 2	Interaction S-score	Qualitative result	Reference
SPCC895.06	SPAC25B8.05	-25.2329	Phenotypic Enhancement	Roguev A, et al. (2008)
SPAC23H3.08C	SPBC1685.15C	-24.2425	Phenotypic Enhancement	Roguev A, et al. (2008)
SPAC8E11.07C	SPBC215.02	-24.1267	Phenotypic Enhancement	Roguev A, et al. (2008)
SPAC23D3.09	SPAC3G6.01	-23.0274	Phenotypic Enhancement	Roguev A, et al. (2008)
SPAC3H8.07C	SPAC8E11.07C	-22.9546	Phenotypic Enhancement	Roguev A, et al. (2008)
SPBC36B7.08C	SPAC17G8.07	-22.8805	Phenotypic Enhancement	Roguev A, et al. (2008)
SPBC902.02C	SPAC3G6.11	-22.5891	Phenotypic Enhancement	Roguev A, et al. (2008)
SPAC8E11.07C	SPAC227.05	-22.4367	Phenotypic Enhancement	Roguev A, et al. (2008)
SPBC13G1.08C	SPBC29A3.05	-22.3316	Phenotypic Enhancement	Roguev A, et al. (2008)
SPAPB1E7.02C	SPAC17G8.07	-22.1011	Phenotypic Enhancement	Roguev A, et al. (2008)
SPAC25A8.01C	SPCC550.12	-21.8689	Phenotypic Enhancement	Roguev A, et al. (2008)
SPAC25A8.01C	SPCC550.12	-21.8689	Phenotypic Enhancement	Roguev A, et al. (2008)
SPCC18B5.07C	SPAPB21F2.03	-21.4194	Phenotypic Enhancement	Roguev A, et al. (2008)
SPAC664.02C	SPAC3G6.01	-21.3958	Phenotypic Enhancement	Roguev A, et al. (2008)
SPAC664.02C	SPCC1235.09	-21.1621	Phenotypic Enhancement	Roguev A, et al. (2008)
SPAC31A2.15C	SPAC3G6.11	-20.6207	Phenotypic Enhancement	Roguev A, et al. (2008)
SPCC18.11C	SPCC550.12	-20.2326	Phenotypic Enhancement	Roguev A, et al. (2008)
SPAC664.02C	SPAC17G8.07	-20.0399	Phenotypic Enhancement	Roguev A, et al. (2008)
SPAC20H4.07	SPAC14C4.13	-19.615	Phenotypic Enhancement	Roguev A, et al. (2008)
SPCC550.12	SPAC3G9.04	-19.2038	Phenotypic Enhancement	Roguev A, et al. (2008)
SPCC550.12	SPAC3G9.04	-19.2038	Phenotypic Enhancement	Roguev A, et al. (2008)
SPAC3G6.06C	SPBC29A10.05	-19.0949	Phenotypic Enhancement	Roguev A, et al. (2008)
SPAC664.02C	SPCC18.11C	-18.9178	Phenotypic Enhancement	Roguev A, et al. (2008)
SPBP35G2.13C	SPAC25A8.01C	-18.7121	Phenotypic Enhancement	Roguev A, et al. (2008)
SPCC18.11C	SPAC11E3.01C	-18.6106	Phenotypic Enhancement	Roguev A, et al. (2008)
SPBC11B10.10C	SPAC3G9.07C	-18.4679	Phenotypic Enhancement	Roguev A, et al. (2008)
SPBC11B10.10C	SPAC3G9.07C	-18.4679	Phenotypic Enhancement	Roguev A, et al. (2008)
SPBC1921.07C	SPAC23D3.09	-18.4103	Phenotypic Enhancement	Roguev A, et al. (2008)
SPBC11B10.10C	SPAC22E12.11C	-18.1955	Phenotypic Enhancement	Roguev A, et al. (2008)
SPCC306.04C	SPAC3G6.01	-18.092	Phenotypic Enhancement	Roguev A, et al. (2008)
SPAC31A2.15C	SPAPB1E7.02C	-17.9555	Phenotypic Enhancement	Roguev A, et al. (2008)
SPAC20H4.07	SPBC342.05	-17.8132	Phenotypic Enhancement	Roguev A, et al. (2008)
SPAC25B8.05	SPAC29A4.20	-17.7381	Phenotypic Enhancement	Roguev A, et al. (2008)
SPBC800.03	SPAC17G8.07	-17.6501	Phenotypic Enhancement	Roguev A, et al. (2008)
SPAC644.14C	SPAC3G6.06C	-17.4823	Phenotypic Enhancement	Roguev A, et al. (2008)
SPBC8D2.03C	SPAC1834.03C	-17.4626	Phenotypic Enhancement	Roguev A, et al. (2008)
SPAC1834.03C	SPBC8D2.03C	-17.4626	Phenotypic Enhancement	Roguev A, et al. (2008)
SPAC31A2.15C	SPAC694.06C	-17.325	Phenotypic Enhancement	Roguev A, et al. (2008)
SPBC11B10.10C	SPAC631.02	-17.1065	Phenotypic Enhancement	Roguev A, et al. (2008)
SPBP35G2.13C	SPBC13G1.08C	-17.0245	Phenotypic Enhancement	Roguev A, et al. (2008)
SPBC11B10.10C	SPAC3G9.04	-16.8931	Phenotypic Enhancement	Roguev A, et al. (2008)
SPCC18.11C	SPAC17G8.07	-16.8893	Phenotypic Enhancement	Roguev A, et al. (2008)
SPAC664.07C	SPAPB1E7.02C	-16.6574	Phenotypic Enhancement	Roguev A, et al. (2008)
SPAC664.02C	SPBC13G1.08C	-16.634	Phenotypic Enhancement	Roguev A, et al. (2008)
SPBC11B10.10C	SPAC664.02C	-16.4374	Phenotypic Enhancement	Roguev A, et al. (2008)
SPBP35G2.13C	SPCC18.11C	-16.276	Phenotypic Enhancement	Roguev A, et al. (2008)
SPBC902.02C	SPAC694.06C	-16.1345	Phenotypic Enhancement	Roguev A, et al. (2008)
SPAC17G8.07	SPAC1071.02	-16.066	Phenotypic Enhancement	Roguev A, et al. (2008)
SPCC31H12.08C	SPAC17G8.07	-16.0355	Phenotypic Enhancement	Roguev A, et al. (2008)
SPAC23H3.05C	SPAC23D3.09	-16.0023	Phenotypic Enhancement	Roguev A, et al. (2008)
SPBC29A3.05	SPAC3G9.04	-16	Phenotypic Enhancement	Roguev A, et al. (2008)
SPAC3G6.06C	SPAC20H4.07	-15.9457	Phenotypic Enhancement	Roguev A, et al. (2008)
SPAPB1E7.02C	SPBC30D10.04	-15.7294	Phenotypic Enhancement	Roguev A, et al. (2008)
SPBC13G1.10C	SPCC1919.05	-15.7187	Phenotypic Enhancement	Roguev A, et al. (2008)
SPBC31F10.13C	SPBC609.05	-15.7142	Phenotypic Enhancement	Roguev A, et al. (2008)
SPBC31F10.13C	SPBC609.05	-15.7142	Phenotypic Enhancement	Roguev A, et al. (2008)
SPAPB1E7.02C	SPAC14C4.13	-15.6621	Phenotypic Enhancement	Roguev A, et al. (2008)
SPBC13G1.10C	SPCC550.03C	-15.6134	Phenotypic Enhancement	Roguev A, et al. (2008)
SPCC1235.09	SPBC1709.11C	-15.5989	Phenotypic Enhancement	Roguev A, et al. (2008)
SPCC1235.09	SPBC1709.11C	-15.5989	Phenotypic Enhancement	Roguev A, et al. (2008)
SPCC18.11C	SPBC29A3.05	-15.5929	Phenotypic Enhancement	Roguev A, et al. (2008)
SPAC23H3.08C	SPBC800.05C	-15.5057	Phenotypic Enhancement	Roguev A, et al. (2008)
SPAC19A8.03	SPBC2G2.02	-15.4695	Phenotypic Enhancement	Roguev A, et al. (2008)
SPAC19A8.03	SPBC2G2.02	-15.4695	Phenotypic Enhancement	Roguev A, et al. (2008)
SPBC11B10.10C	SPCC18.11C	-15.2914	Phenotypic Enhancement	Roguev A, et al. (2008)
SPCC31H12.08C	SPBC543.10	-15.2398	Phenotypic Enhancement	Roguev A, et al. (2008)
SPBC13G1.08C	SPAC3G9.04	-15.1918	Phenotypic Enhancement	Roguev A, et al. (2008)
SPAC25A8.01C	SPBC18H10.06C	-15.0957	Phenotypic Enhancement	Roguev A, et al. (2008)
SPAPB1E7.02C	SPAC20G4.04C	-14.9924	Phenotypic Enhancement	Roguev A, et al. (2008)
SPAC17G8.07	SPAC2F3.15	-14.9836	Phenotypic Enhancement	Roguev A, et al. (2008)
SPBC11B10.10C	SPCC1235.09	-14.699	Phenotypic Enhancement	Roguev A, et al. (2008)
SPBC800.03	SPAC16C9.05	-14.6274	Phenotypic Enhancement	Roguev A, et al. (2008)
SPCC18.11C	SPBC1709.11C	-14.571	Phenotypic Enhancement	Roguev A, et al. (2008)
SPBC13G1.08C	SPAC17G8.07	-14.5499	Phenotypic Enhancement	Roguev A, et al. (2008)
SPAPB1A10.09	SPAC3G9.12	-14.5218	Phenotypic Enhancement	Roguev A, et al. (2008)
SPBC28F2.10C	SPAC23D3.09	-14.4114	Phenotypic Enhancement	Roguev A, et al. (2008)
SPAC664.02C	SPCC550.12	-14.3685	Phenotypic Enhancement	Roguev A, et al. (2008)
SPAC664.02C	SPCC550.12	-14.3685	Phenotypic Enhancement	Roguev A, et al. (2008)
SPBC11B10.10C	SPAC25A8.01C	-14.3462	Phenotypic Enhancement	Roguev A, et al. (2008)
SPAC3G9.07C	SPAC17G8.07	-14.2447	Phenotypic Enhancement	Roguev A, et al. (2008)
SPAC3G9.07C	SPAC17G8.07	-14.2447	Phenotypic Enhancement	Roguev A, et al. (2008)
SPBC4B4.03	SPAC23D3.09	-14.2322	Phenotypic Enhancement	Roguev A, et al. (2008)
SPAC664.02C	SPBC29A3.05	-14.1872	Phenotypic Enhancement	Roguev A, et al. (2008)
SPAC16C9.05	SPAC23D3.09	-14.1287	Phenotypic Enhancement	Roguev A, et al. (2008)
SPCC550.12	SPAC23D3.09	-14.031	Phenotypic Enhancement	Roguev A, et al. (2008)
SPBC11B10.10C	SPBC13G1.08C	-14.0182	Phenotypic Enhancement	Roguev A, et al. (2008)
SPBC36B7.08C	SPAC17G8.05	-13.9709	Phenotypic Enhancement	Roguev A, et al. (2008)
SPCC594.05C	SPAC17G8.07	-13.9551	Phenotypic Enhancement	Roguev A, et al. (2008)
SPAC23D3.09	SPAC29A4.20	-13.8907	Phenotypic Enhancement	Roguev A, et al. (2008)
SPAC664.02C	SPAC3G9.07C	-13.8419	Phenotypic Enhancement	Roguev A, et al. (2008)
SPAC664.02C	SPAC3G9.07C	-13.8419	Phenotypic Enhancement	Roguev A, et al. (2008)
SPAC3G9.07C	SPBC13G1.08C	-13.8126	Phenotypic Enhancement	Roguev A, et al. (2008)
SPAC664.02C	SPBC31F10.13C	-13.7845	Phenotypic Enhancement	Roguev A, et al. (2008)
SPAC664.02C	SPBC31F10.13C	-13.7845	Phenotypic Enhancement	Roguev A, et al. (2008)
SPBC1D7.01	SPAC26H5.05	-13.7126	Phenotypic Enhancement	Roguev A, et al. (2008)
SPAC3G6.06C	SPAC13C5.07	-13.5908	Phenotypic Enhancement	Roguev A, et al. (2008)
SPAC20H4.03C	SPAC644.14C	-13.373	Phenotypic Enhancement	Roguev A, et al. (2008)
SPAC25A8.01C	SPBC17D11.04C	-13.1753	Phenotypic Enhancement	Roguev A, et al. (2008)
SPAC631.02	SPCC1450.02	-13.1238	Phenotypic Enhancement	Roguev A, et al. (2008)
SPCC1450.02	SPAC631.02	-13.1238	Phenotypic Enhancement	Roguev A, et al. (2008)
SPAC644.14C	SPAC14C4.13	-12.9351	Phenotypic Enhancement	Roguev A, et al. (2008)
SPAC644.14C	SPAC14C4.13	-12.9351	Phenotypic Enhancement	Roguev A, et al. (2008)
SPBC13G1.08C	SPAC11E3.01C	-12.9235	Phenotypic Enhancement	Roguev A, et al. (2008)
SPCC1235.09	SPAC17G8.07	-12.9196	Phenotypic Enhancement	Roguev A, et al. (2008)
SPBC29A3.05	SPAC23D3.09	-12.9151	Phenotypic Enhancement	Roguev A, et al. (2008)
SPAC25A8.01C	SPBC29A3.05	-12.8005	Phenotypic Enhancement	Roguev A, et al. (2008)
SPAC13G6.01C	SPAC644.14C	-12.5704	Phenotypic Enhancement	Roguev A, et al. (2008)
SPBC29A3.05	SPAC631.02	-12.5389	Phenotypic Enhancement	Roguev A, et al. (2008)
SPBC354.03	SPAC17G8.07	-12.4972	Phenotypic Enhancement	Roguev A, et al. (2008)
SPBC4B4.03	SPAC1952.05	-12.4576	Phenotypic Enhancement	Roguev A, et al. (2008)
SPBC4B4.03	SPAC1952.05	-12.4576	Phenotypic Enhancement	Roguev A, et al. (2008)
SPAC23D3.09	SPAC1952.05	-12.4268	Phenotypic Enhancement	Roguev A, et al. (2008)
SPBC11B10.10C	SPAC23D3.09	-12.3401	Phenotypic Enhancement	Roguev A, et al. (2008)
SPAC13G6.01C	SPAC20H4.07	-12.3312	Phenotypic Enhancement	Roguev A, et al. (2008)
SPBC947.08C	SPAC1834.03C	-12.2816	Phenotypic Enhancement	Roguev A, et al. (2008)
SPBC11B10.10C	SPBC18E5.05C	-12.1682	Phenotypic Enhancement	Roguev A, et al. (2008)
SPAC3G9.07C	SPBC29A3.05	-12.0979	Phenotypic Enhancement	Roguev A, et al. (2008)
SPAC3G9.07C	SPBC29A3.05	-12.0979	Phenotypic Enhancement	Roguev A, et al. (2008)
SPBC29A3.05	SPBC4B4.03	-12.0517	Phenotypic Enhancement	Roguev A, et al. (2008)
SPAC631.02	SPAC23D3.09	-12.0078	Phenotypic Enhancement	Roguev A, et al. (2008)
SPAC644.14C	SPBC342.05	-11.9285	Phenotypic Enhancement	Roguev A, et al. (2008)
SPBC947.08C	SPAC6B12.05C	-11.8877	Phenotypic Enhancement	Roguev A, et al. (2008)
SPAC31A2.15C	SPBC30D10.04	-11.711	Phenotypic Enhancement	Roguev A, et al. (2008)
SPBC13G1.08C	SPCC576.13	-11.6176	Phenotypic Enhancement	Roguev A, et al. (2008)
SPCC1235.09	SPBC29A3.05	-11.595	Phenotypic Enhancement	Roguev A, et al. (2008)
SPBC30D10.04	SPBC342.05	-11.5504	Phenotypic Enhancement	Roguev A, et al. (2008)
SPAC22E12.11C	SPBC1709.11C	-11.2971	Phenotypic Enhancement	Roguev A, et al. (2008)
SPAC694.06C	SPAC13C5.07	-11.2507	Phenotypic Enhancement	Roguev A, et al. (2008)
SPCC188.02	SPAC17G8.07	-11.2208	Phenotypic Enhancement	Roguev A, et al. (2008)
SPBC11B10.10C	SPAC16C9.05	-11.1471	Phenotypic Enhancement	Roguev A, et al. (2008)
SPCC188.02	SPBC4B4.03	-11.1186	Phenotypic Enhancement	Roguev A, et al. (2008)
SPCC594.05C	SPAC1071.02	-11.1063	Phenotypic Enhancement	Roguev A, et al. (2008)
SPAPB1E7.06C	SPAC9.05	-11.084	Phenotypic Enhancement	Roguev A, et al. (2008)
SPBC902.02C	SPBC30D10.04	-11.0534	Phenotypic Enhancement	Roguev A, et al. (2008)
SPCC1235.09	SPBC24C6.05	-11.0326	Phenotypic Enhancement	Roguev A, et al. (2008)
SPAC644.14C	SPAC23D3.09	-11.0305	Phenotypic Enhancement	Roguev A, et al. (2008)
SPAC664.02C	SPAC6B12.05C	-10.9974	Phenotypic Enhancement	Roguev A, et al. (2008)
SPAC3G9.07C	SPAC17G8.05	-10.8709	Phenotypic Enhancement	Roguev A, et al. (2008)
SPBP35G2.13C	SPAC664.02C	-10.8577	Phenotypic Enhancement	Roguev A, et al. (2008)
SPBC11B10.10C	SPAPB1E7.02C	-10.8496	Phenotypic Enhancement	Roguev A, et al. (2008)
SPCC23B6.03C	SPAC9E9.08	-10.7619	Phenotypic Enhancement	Roguev A, et al. (2008)
SPAC824.04	SPAC1071.02	-10.6894	Phenotypic Enhancement	Roguev A, et al. (2008)
SPCC576.13	SPAC631.02	-10.6777	Phenotypic Enhancement	Roguev A, et al. (2008)
SPCC1259.03	SPAC18G6.15	-10.674	Phenotypic Enhancement	Roguev A, et al. (2008)
SPBP35G2.13C	SPAC17G8.05	-10.5661	Phenotypic Enhancement	Roguev A, et al. (2008)
SPCC285.13C	SPAC13C5.07	-10.4836	Phenotypic Enhancement	Roguev A, et al. (2008)
SPAC13C5.07	SPBC30D10.04	-10.3452	Phenotypic Enhancement	Roguev A, et al. (2008)
SPCC16C4.11	SPBC119.08	-10.3396	Phenotypic Enhancement	Roguev A, et al. (2008)
SPAC22E12.11C	SPAC17G8.07	-10.3223	Phenotypic Enhancement	Roguev A, et al. (2008)
SPAC20G4.04C	SPBC30D10.04	-10.3146	Phenotypic Enhancement	Roguev A, et al. (2008)
SPBC18H10.06C	SPAC1071.02	-10.2686	Phenotypic Enhancement	Roguev A, et al. (2008)
SPAC644.14C	SPAC20G4.04C	-10.2496	Phenotypic Enhancement	Roguev A, et al. (2008)
SPBC36B7.08C	SPBC354.03	-10.2022	Phenotypic Enhancement	Roguev A, et al. (2008)
SPCC31H12.08C	SPAC17G8.05	-10.2002	Phenotypic Enhancement	Roguev A, et al. (2008)
SPCC1235.09	SPCC550.12	-10.1725	Phenotypic Enhancement	Roguev A, et al. (2008)
SPAC664.02C	SPCC18.06C	-10.1575	Phenotypic Enhancement	Roguev A, et al. (2008)
SPAC664.07C	SPBC30D10.04	-10.0606	Phenotypic Enhancement	Roguev A, et al. (2008)
SPCC757.10	SPBC1709.11C	-10.0195	Phenotypic Enhancement	Roguev A, et al. (2008)
SPCC31H12.08C	SPAC644.14C	-9.96059	Phenotypic Enhancement	Roguev A, et al. (2008)
SPCC895.06	SPAC23D3.09	-9.89194	Phenotypic Enhancement	Roguev A, et al. (2008)
SPAC13C5.07	SPAC26H5.03	-9.88651	Phenotypic Enhancement	Roguev A, et al. (2008)
SPAC31A2.15C	SPBC1685.15C	-9.81912	Phenotypic Enhancement	Roguev A, et al. (2008)
SPAC8C9.17C	SPBC20F10.06	-9.67415	Phenotypic Enhancement	Roguev A, et al. (2008)
SPAC23H3.05C	SPBC31F10.13C	-9.67279	Phenotypic Enhancement	Roguev A, et al. (2008)
SPAC3G9.07C	SPCC550.12	-9.63577	Phenotypic Enhancement	Roguev A, et al. (2008)
SPAC3G9.07C	SPCC550.12	-9.63577	Phenotypic Enhancement	Roguev A, et al. (2008)
SPAC17G8.07	SPBC1709.11C	-9.61069	Phenotypic Enhancement	Roguev A, et al. (2008)
SPAC17G8.07	SPBC1709.11C	-9.61069	Phenotypic Enhancement	Roguev A, et al. (2008)
SPCC188.02	SPAC23D3.09	-9.5221	Phenotypic Enhancement	Roguev A, et al. (2008)
SPBC354.03	SPCC188.02	-9.52151	Phenotypic Enhancement	Roguev A, et al. (2008)
SPAC2F7.08C	SPAC1952.05	-9.50803	Phenotypic Enhancement	Roguev A, et al. (2008)
SPAC3C7.01C	SPAC26H5.05	-9.45426	Phenotypic Enhancement	Roguev A, et al. (2008)
SPBC13G1.08C	SPBC1709.11C	-9.45379	Phenotypic Enhancement	Roguev A, et al. (2008)
SPBC13G1.08C	SPBC1709.11C	-9.45379	Phenotypic Enhancement	Roguev A, et al. (2008)
SPBC947.08C	SPAC26H5.03	-9.39092	Phenotypic Enhancement	Roguev A, et al. (2008)
SPAC3G9.07C	SPAC23D3.09	-9.38009	Phenotypic Enhancement	Roguev A, et al. (2008)
SPAPB1E7.02C	SPBC1685.15C	-9.31874	Phenotypic Enhancement	Roguev A, et al. (2008)
SPAC631.02	SPAC1952.05	-9.31258	Phenotypic Enhancement	Roguev A, et al. (2008)
SPCC18.11C	SPAC3G9.04	-9.29961	Phenotypic Enhancement	Roguev A, et al. (2008)
SPCC31H12.08C	SPAC1952.05	-9.24264	Phenotypic Enhancement	Roguev A, et al. (2008)
SPAC644.14C	SPAC12D12.09	-9.21684	Phenotypic Enhancement	Roguev A, et al. (2008)
SPBC31F10.13C	SPAC26H5.03	-9.18869	Phenotypic Enhancement	Roguev A, et al. (2008)
SPBC31F10.13C	SPAC26H5.03	-9.18869	Phenotypic Enhancement	Roguev A, et al. (2008)
SPBC36B7.08C	SPAC1834.03C	-9.17734	Phenotypic Enhancement	Roguev A, et al. (2008)
SPBC947.08C	SPAC23D3.09	-9.14445	Phenotypic Enhancement	Roguev A, et al. (2008)
SPBC31F10.10C	SPAC16C9.05	-9.12929	Phenotypic Enhancement	Roguev A, et al. (2008)
SPCC1235.09	SPAC1071.02	-9.07102	Phenotypic Enhancement	Roguev A, et al. (2008)
SPBC26H8.05C	SPAC26H5.05	-9.05839	Phenotypic Enhancement	Roguev A, et al. (2008)
SPBC11B10.10C	SPAC1071.02	-9.05835	Phenotypic Enhancement	Roguev A, et al. (2008)
SPAC589.02C	SPAC1783.05	-8.90748	Phenotypic Enhancement	Roguev A, et al. (2008)
SPAC22E12.11C	SPAC3G9.04	-8.90469	Phenotypic Enhancement	Roguev A, et al. (2008)
SPAC644.14C	SPBC800.03	-8.85402	Phenotypic Enhancement	Roguev A, et al. (2008)
SPBC1709.11C	SPAC23D3.09	-8.81044	Phenotypic Enhancement	Roguev A, et al. (2008)
SPBC1709.11C	SPAC23D3.09	-8.81044	Phenotypic Enhancement	Roguev A, et al. (2008)
SPCC1235.09	SPAC631.02	-8.79829	Phenotypic Enhancement	Roguev A, et al. (2008)
SPAC3G9.04	SPAC1071.02	-8.77727	Phenotypic Enhancement	Roguev A, et al. (2008)
SPBC30D10.04	SPAC14C4.13	-8.76141	Phenotypic Enhancement	Roguev A, et al. (2008)
SPBC800.05C	SPAC3G9.12	-8.72816	Phenotypic Enhancement	Roguev A, et al. (2008)
SPBC800.05C	SPAC3G9.12	-8.72816	Phenotypic Enhancement	Roguev A, et al. (2008)
SPAC23H3.08C	SPAC8E11.07C	-8.61196	Phenotypic Enhancement	Roguev A, et al. (2008)
SPAC16C9.05	SPAC17G8.07	-8.60771	Phenotypic Enhancement	Roguev A, et al. (2008)
SPAC3G9.07C	SPBC1709.11C	-8.59332	Phenotypic Enhancement	Roguev A, et al. (2008)
SPAC3G9.07C	SPBC1709.11C	-8.59332	Phenotypic Enhancement	Roguev A, et al. (2008)
SPAC20H4.07	SPAC12D12.09	-8.59124	Phenotypic Enhancement	Roguev A, et al. (2008)
SPBC31F10.13C	SPAC3G6.01	-8.58391	Phenotypic Enhancement	Roguev A, et al. (2008)
SPAPB1E7.02C	SPAC694.06C	-8.56693	Phenotypic Enhancement	Roguev A, et al. (2008)
SPCC31H12.08C	SPAC13C5.07	-8.54541	Phenotypic Enhancement	Roguev A, et al. (2008)
SPBC31F10.13C	SPAC1834.03C	-8.53921	Phenotypic Enhancement	Roguev A, et al. (2008)
SPBC13G1.08C	SPAC23H4.08	-8.50811	Phenotypic Enhancement	Roguev A, et al. (2008)
SPCC18.11C	SPAC23D3.09	-8.47558	Phenotypic Enhancement	Roguev A, et al. (2008)
SPCC576.13	SPAC17G8.05	-8.4417	Phenotypic Enhancement	Roguev A, et al. (2008)
SPAC20H4.08	SPBC2G2.02	-8.41623	Phenotypic Enhancement	Roguev A, et al. (2008)
SPCC576.13	SPAC23D3.09	-8.38471	Phenotypic Enhancement	Roguev A, et al. (2008)
SPBP35G2.13C	SPBC4B4.03	-8.37369	Phenotypic Enhancement	Roguev A, et al. (2008)
SPAC664.02C	SPBC1709.11C	-8.32041	Phenotypic Enhancement	Roguev A, et al. (2008)
SPBC947.08C	SPBC8D2.04	-8.26666	Phenotypic Enhancement	Roguev A, et al. (2008)
SPBC947.08C	SPBC8D2.04	-8.26666	Phenotypic Enhancement	Roguev A, et al. (2008)
SPCC1450.02	SPAC17G8.07	-8.17432	Phenotypic Enhancement	Roguev A, et al. (2008)
SPCC1450.02	SPAC17G8.07	-8.17432	Phenotypic Enhancement	Roguev A, et al. (2008)
SPAC664.02C	SPBC887.04C	-8.0628	Phenotypic Enhancement	Roguev A, et al. (2008)
SPAC3G9.07C	SPAC1071.02	-8.06138	Phenotypic Enhancement	Roguev A, et al. (2008)
SPAC17G8.05	SPBC609.05	-8.0345	Phenotypic Enhancement	Roguev A, et al. (2008)
SPCC757.10	SPBC24C6.05	-8.021	Phenotypic Enhancement	Roguev A, et al. (2008)
SPBC13G1.08C	SPAC2F3.15	-8.01489	Phenotypic Enhancement	Roguev A, et al. (2008)
SPCC18.11C	SPBC23E6.08	-7.94489	Phenotypic Enhancement	Roguev A, et al. (2008)
SPBC1709.11C	SPBC4B4.03	-7.93319	Phenotypic Enhancement	Roguev A, et al. (2008)
SPBC1709.11C	SPBC4B4.03	-7.93319	Phenotypic Enhancement	Roguev A, et al. (2008)
SPAC13C5.07	SPBC354.03	-7.87626	Phenotypic Enhancement	Roguev A, et al. (2008)
SPAC664.02C	SPAC11E3.01C	-7.86043	Phenotypic Enhancement	Roguev A, et al. (2008)
SPAPB1E7.02C	SPAC1783.05	-7.83045	Phenotypic Enhancement	Roguev A, et al. (2008)
SPAPB1E7.02C	SPCC550.12	-7.82743	Phenotypic Enhancement	Roguev A, et al. (2008)
SPAC23H3.05C	SPBC17D11.04C	-7.77456	Phenotypic Enhancement	Roguev A, et al. (2008)
SPBC13G1.08C	SPCC1235.09	-7.71361	Phenotypic Enhancement	Roguev A, et al. (2008)
SPBC947.08C	SPAC3G9.07C	-7.69614	Phenotypic Enhancement	Roguev A, et al. (2008)
SPCC31H12.08C	SPAPB1E7.06C	-7.67568	Phenotypic Enhancement	Roguev A, et al. (2008)
SPCC18B5.11C	SPAC13C5.07	-7.60708	Phenotypic Enhancement	Roguev A, et al. (2008)
SPCC1393.02C	SPBC31F10.13C	-7.60206	Phenotypic Enhancement	Roguev A, et al. (2008)
SPCC1393.02C	SPBC31F10.13C	-7.60206	Phenotypic Enhancement	Roguev A, et al. (2008)
SPCC594.05C	SPBC11B10.10C	-7.58192	Phenotypic Enhancement	Roguev A, et al. (2008)
SPAC694.06C	SPBC609.02	-7.52038	Phenotypic Enhancement	Roguev A, et al. (2008)
SPAC11E3.01C	SPAC3G9.04	-7.51747	Phenotypic Enhancement	Roguev A, et al. (2008)
SPCC576.13	SPBC4B4.03	-7.49639	Phenotypic Enhancement	Roguev A, et al. (2008)
SPBC1734.15	SPAC1952.05	-7.48591	Phenotypic Enhancement	Roguev A, et al. (2008)
SPBC30D10.04	SPAC4H3.05	-7.41012	Phenotypic Enhancement	Roguev A, et al. (2008)
SPAC13C5.07	SPBC29A10.05	-7.4086	Phenotypic Enhancement	Roguev A, et al. (2008)
SPBC3H7.10	SPAC23D3.09	-7.40247	Phenotypic Enhancement	Roguev A, et al. (2008)
SPAC3G9.07C	SPBC31F10.13C	-7.39959	Phenotypic Enhancement	Roguev A, et al. (2008)
SPCC31H12.08C	SPAC664.02C	-7.39955	Phenotypic Enhancement	Roguev A, et al. (2008)
SPCC18.11C	SPAC3G9.07C	-7.37448	Phenotypic Enhancement	Roguev A, et al. (2008)
SPBC11B10.10C	SPBC354.03	-7.34809	Phenotypic Enhancement	Roguev A, et al. (2008)
SPAPB1E7.02C	SPAC11E3.01C	-7.29587	Phenotypic Enhancement	Roguev A, et al. (2008)
SPCC285.13C	SPAC20H4.07	-7.2606	Phenotypic Enhancement	Roguev A, et al. (2008)
SPAC644.14C	SPAC26H5.03	-7.25474	Phenotypic Enhancement	Roguev A, et al. (2008)
SPCC11E10.06C	SPAC23D3.09	-7.24319	Phenotypic Enhancement	Roguev A, et al. (2008)
SPAC589.02C	SPBC31F10.13C	-7.2398	Phenotypic Enhancement	Roguev A, et al. (2008)
SPAC589.02C	SPBC31F10.13C	-7.2398	Phenotypic Enhancement	Roguev A, et al. (2008)
SPCC306.04C	SPBC11B10.10C	-7.20495	Phenotypic Enhancement	Roguev A, et al. (2008)
SPBC800.03	SPCC895.06	-7.20156	Phenotypic Enhancement	Roguev A, et al. (2008)
SPAC694.06C	SPBC1105.14	-7.2011	Phenotypic Enhancement	Roguev A, et al. (2008)
SPBC1921.07C	SPCC188.02	-7.17625	Phenotypic Enhancement	Roguev A, et al. (2008)
SPAC16C9.05	SPBC29A3.05	-7.17394	Phenotypic Enhancement	Roguev A, et al. (2008)
SPBC947.08C	SPCC1393.02C	-7.14209	Phenotypic Enhancement	Roguev A, et al. (2008)
SPCC550.12	SPBC1861.07	-7.12172	Phenotypic Enhancement	Roguev A, et al. (2008)
SPAC16C9.05	SPCC576.13	-7.11999	Phenotypic Enhancement	Roguev A, et al. (2008)
SPBC902.02C	SPAC2F3.15	-7.09729	Phenotypic Enhancement	Roguev A, et al. (2008)
SPAC20H4.07	SPAC688.10	-7.07568	Phenotypic Enhancement	Roguev A, et al. (2008)
SPAPB1E7.06C	SPAC26H5.03	-7.02026	Phenotypic Enhancement	Roguev A, et al. (2008)
SPCC757.10	SPBC543.10	-6.99769	Phenotypic Enhancement	Roguev A, et al. (2008)
SPBP35G2.13C	SPCC1235.09	-6.97693	Phenotypic Enhancement	Roguev A, et al. (2008)
SPBC28F2.10C	SPAC17G8.13C	-6.93715	Phenotypic Enhancement	Roguev A, et al. (2008)
SPBC800.03	SPAC29A4.20	-6.87926	Phenotypic Enhancement	Roguev A, et al. (2008)
SPCC1259.03	SPAC1952.05	-6.82547	Phenotypic Enhancement	Roguev A, et al. (2008)
SPAPB1E7.06C	SPAC3G6.06C	-6.80401	Phenotypic Enhancement	Roguev A, et al. (2008)
SPBC12D12.06	SPAC1783.05	-6.77245	Phenotypic Enhancement	Roguev A, et al. (2008)
SPAC16C9.05	SPBC16C6.05	-6.70393	Phenotypic Enhancement	Roguev A, et al. (2008)
SPAC664.02C	SPBC30D10.04	-6.59285	Phenotypic Enhancement	Roguev A, et al. (2008)
SPCC18B5.11C	SPBC30D10.04	-6.59022	Phenotypic Enhancement	Roguev A, et al. (2008)
SPBC337.16	SPBC24C6.05	-6.57629	Phenotypic Enhancement	Roguev A, et al. (2008)
SPAC2F7.08C	SPCC18.06C	-6.56962	Phenotypic Enhancement	Roguev A, et al. (2008)
SPBP35G2.13C	SPAC3G9.04	-6.47997	Phenotypic Enhancement	Roguev A, et al. (2008)
SPBP4H10.17C	SPAC4F10.04	-6.47251	Phenotypic Enhancement	Roguev A, et al. (2008)
SPAC6B12.05C	SPAC19G12.08	-6.45551	Phenotypic Enhancement	Roguev A, et al. (2008)
SPCC4G3.15C	SPAC29B12.06C	-6.45245	Phenotypic Enhancement	Roguev A, et al. (2008)
SPCC188.02	SPAC3G6.01	-6.37577	Phenotypic Enhancement	Roguev A, et al. (2008)
SPBC8D2.04	SPBC1105.11C	-6.36584	Phenotypic Enhancement	Roguev A, et al. (2008)
SPBC1105.11C	SPBC8D2.04	-6.36584	Phenotypic Enhancement	Roguev A, et al. (2008)
SPAC17G8.13C	SPAC1952.05	-6.31428	Phenotypic Enhancement	Roguev A, et al. (2008)
SPCC18B5.11C	SPBC543.10	-6.2719	Phenotypic Enhancement	Roguev A, et al. (2008)
SPBC11B10.10C	SPAC4A8.09C	-6.25298	Phenotypic Enhancement	Roguev A, et al. (2008)
SPCC1450.02	SPBC31F10.13C	-6.20278	Phenotypic Enhancement	Roguev A, et al. (2008)
SPCC1450.02	SPBC31F10.13C	-6.20278	Phenotypic Enhancement	Roguev A, et al. (2008)
SPAPB1E7.02C	SPCC576.13	-6.15658	Phenotypic Enhancement	Roguev A, et al. (2008)
SPBC28F2.10C	SPAC17G8.07	-6.11521	Phenotypic Enhancement	Roguev A, et al. (2008)
SPAC17G8.05	SPBC1709.11C	-6.11274	Phenotypic Enhancement	Roguev A, et al. (2008)
SPBC1921.07C	SPAC644.14C	-6.08196	Phenotypic Enhancement	Roguev A, et al. (2008)
SPAC11E3.01C	SPCC1235.09	-6.07644	Phenotypic Enhancement	Roguev A, et al. (2008)
SPAC23H3.05C	SPAC328.01C	-6.0665	Phenotypic Enhancement	Roguev A, et al. (2008)
SPBC902.02C	SPCC18.06C	-6.03068	Phenotypic Enhancement	Roguev A, et al. (2008)
SPCC31H12.08C	SPCC550.12	-6.01958	Phenotypic Enhancement	Roguev A, et al. (2008)
SPCC31H12.08C	SPCC550.12	-6.01958	Phenotypic Enhancement	Roguev A, et al. (2008)
SPBC1D7.01	SPAPB1A10.09	-5.9781	Phenotypic Enhancement	Roguev A, et al. (2008)
SPAC13C5.07	SPAC18G6.15	-5.97466	Phenotypic Enhancement	Roguev A, et al. (2008)
SPAC3G9.07C	SPBC4B4.03	-5.95963	Phenotypic Enhancement	Roguev A, et al. (2008)
SPAC3G9.07C	SPBC4B4.03	-5.95963	Phenotypic Enhancement	Roguev A, et al. (2008)
SPAC3G9.07C	SPBC4B4.03	-5.95963	Phenotypic Enhancement	Roguev A, et al. (2008)
SPAC3G9.07C	SPAC631.02	-5.95389	Phenotypic Enhancement	Roguev A, et al. (2008)
SPAC3G9.07C	SPAC631.02	-5.95389	Phenotypic Enhancement	Roguev A, et al. (2008)
SPAC3H8.07C	SPAPB1A10.09	-5.93196	Phenotypic Enhancement	Roguev A, et al. (2008)
SPBC342.06C	SPAC14C4.13	-5.93036	Phenotypic Enhancement	Roguev A, et al. (2008)
SPAC20H4.03C	SPAC23D3.09	-5.91513	Phenotypic Enhancement	Roguev A, et al. (2008)
SPAC6B12.05C	SPBC31F10.13C	-5.9004	Phenotypic Enhancement	Roguev A, et al. (2008)
SPBC11B10.10C	SPAC23H3.05C	-5.89581	Phenotypic Enhancement	Roguev A, et al. (2008)
SPAPB1E7.02C	SPBC342.06C	-5.88034	Phenotypic Enhancement	Roguev A, et al. (2008)
SPAC20H4.03C	SPAC13C5.07	-5.85292	Phenotypic Enhancement	Roguev A, et al. (2008)
SPBC1105.14	SPAC26H5.05	-5.84188	Phenotypic Enhancement	Roguev A, et al. (2008)
SPAC4C5.02C	SPBC29A3.05	-5.79146	Phenotypic Enhancement	Roguev A, et al. (2008)
SPAC13C5.07	SPAC14C4.13	-5.78932	Phenotypic Enhancement	Roguev A, et al. (2008)
SPBC36B7.08C	SPAC3G9.07C	-5.78927	Phenotypic Enhancement	Roguev A, et al. (2008)
SPBC947.08C	SPAC23G3.10C	-5.78415	Phenotypic Enhancement	Roguev A, et al. (2008)
SPAC17G8.07	SPAC23D3.09	-5.77745	Phenotypic Enhancement	Roguev A, et al. (2008)
SPBC17D11.04C	SPAC17G8.07	-5.77604	Phenotypic Enhancement	Roguev A, et al. (2008)
SPAC23H3.05C	SPAC19G12.08	-5.75268	Phenotypic Enhancement	Roguev A, et al. (2008)
SPBC17D11.02C	SPCC550.03C	-5.73832	Phenotypic Enhancement	Roguev A, et al. (2008)
SPBC11B10.10C	SPBC17D11.04C	-5.65021	Phenotypic Enhancement	Roguev A, et al. (2008)
SPCC594.05C	SPAC2F3.15	-5.62166	Phenotypic Enhancement	Roguev A, et al. (2008)
SPAC8C9.17C	SPAC18G6.15	-5.61006	Phenotypic Enhancement	Roguev A, et al. (2008)
SPBC660.13C	SPBC30D10.04	-5.6079	Phenotypic Enhancement	Roguev A, et al. (2008)
SPBC119.08	SPAC31F12.01	-5.5877	Phenotypic Enhancement	Roguev A, et al. (2008)
SPBC1734.07C	SPAC19G12.08	-5.57348	Phenotypic Enhancement	Roguev A, et al. (2008)
SPCC1235.09	SPCC576.13	-5.55349	Phenotypic Enhancement	Roguev A, et al. (2008)
SPAPB1E7.02C	SPBC354.03	-5.51341	Phenotypic Enhancement	Roguev A, et al. (2008)
SPAC22E12.11C	SPBC29A3.05	-5.51154	Phenotypic Enhancement	Roguev A, et al. (2008)
SPBC13G1.08C	SPBC1778.02	-5.47208	Phenotypic Enhancement	Roguev A, et al. (2008)
SPBC887.04C	SPAC6G9.08	-5.43499	Phenotypic Enhancement	Roguev A, et al. (2008)
SPAPB1E7.02C	SPBC609.05	-5.41223	Phenotypic Enhancement	Roguev A, et al. (2008)
SPBC947.08C	SPAC589.02C	-5.40676	Phenotypic Enhancement	Roguev A, et al. (2008)
SPAC3H8.07C	SPBC31F10.10C	-5.37786	Phenotypic Enhancement	Roguev A, et al. (2008)
SPBC31F10.13C	SPAC23D3.09	-5.37607	Phenotypic Enhancement	Roguev A, et al. (2008)
SPBC31F10.13C	SPAC23D3.09	-5.37607	Phenotypic Enhancement	Roguev A, et al. (2008)
SPCC663.05C	SPAC1952.05	-5.36077	Phenotypic Enhancement	Roguev A, et al. (2008)
SPAC20G4.04C	SPAC3G6.06C	-5.34357	Phenotypic Enhancement	Roguev A, et al. (2008)
SPAC23H4.08	SPAC17G8.05	-5.33357	Phenotypic Enhancement	Roguev A, et al. (2008)
SPCC622.08C	SPBC609.05	-5.32949	Phenotypic Enhancement	Roguev A, et al. (2008)
SPBC29A10.05	SPAC1952.07	-5.32385	Phenotypic Enhancement	Roguev A, et al. (2008)
SPBC11B10.10C	SPAPYUG7.04C	-5.29563	Phenotypic Enhancement	Roguev A, et al. (2008)
SPCC1223.11	SPAC29A4.20	-5.26333	Phenotypic Enhancement	Roguev A, et al. (2008)
SPAC227.10	SPAPB1A10.09	-5.25918	Phenotypic Enhancement	Roguev A, et al. (2008)
SPAC13A11.04C	SPAC637.06	-5.25542	Phenotypic Enhancement	Roguev A, et al. (2008)
SPBC11B10.10C	SPAC17G8.13C	-5.25301	Phenotypic Enhancement	Roguev A, et al. (2008)
SPBC36.07	SPAC23D3.09	-5.20534	Phenotypic Enhancement	Roguev A, et al. (2008)
SPAC13A11.04C	SPAC1952.05	-5.1966	Phenotypic Enhancement	Roguev A, et al. (2008)
SPBC337.03	SPAC17G8.07	-5.1769	Phenotypic Enhancement	Roguev A, et al. (2008)
SPAC227.05	SPAPB1A10.09	-5.16288	Phenotypic Enhancement	Roguev A, et al. (2008)
SPBC947.08C	SPBC12D12.06	-5.14972	Phenotypic Enhancement	Roguev A, et al. (2008)
SPBC354.03	SPAC4F10.04	-5.1169	Phenotypic Enhancement	Roguev A, et al. (2008)
SPAC19E9.01C	SPAPB21F2.03	-5.11497	Phenotypic Enhancement	Roguev A, et al. (2008)
SPAC11E3.01C	SPAC23D3.09	-5.08798	Phenotypic Enhancement	Roguev A, et al. (2008)
SPAPB1E7.02C	SPBC28F2.11	-5.08778	Phenotypic Enhancement	Roguev A, et al. (2008)
SPAC16C9.05	SPBC215.02	-5.0647	Phenotypic Enhancement	Roguev A, et al. (2008)
SPBC887.04C	SPAC29B12.06C	-5.03445	Phenotypic Enhancement	Roguev A, et al. (2008)
SPAC22E12.11C	SPCC550.12	-5.01484	Phenotypic Enhancement	Roguev A, et al. (2008)
SPCP25A2.02C	SPBC649.03	-5.00862	Phenotypic Enhancement	Roguev A, et al. (2008)
SPAC1071.02	SPAC14C4.13	-5.00241	Phenotypic Enhancement	Roguev A, et al. (2008)
SPAC644.14C	SPAC2F3.15	-4.96802	Phenotypic Enhancement	Roguev A, et al. (2008)
SPBC1861.07	SPAC29A4.20	-4.96447	Phenotypic Enhancement	Roguev A, et al. (2008)
SPCC18.06C	SPAC13C5.07	-4.94996	Phenotypic Enhancement	Roguev A, et al. (2008)
SPAC664.07C	SPAC3G6.06C	-4.9109	Phenotypic Enhancement	Roguev A, et al. (2008)
SPBC11B10.10C	SPBC31F10.13C	-4.89668	Phenotypic Enhancement	Roguev A, et al. (2008)
SPAC3G9.07C	SPAC29A4.20	-4.88131	Phenotypic Enhancement	Roguev A, et al. (2008)
SPAC3G9.07C	SPAC29A4.20	-4.88131	Phenotypic Enhancement	Roguev A, et al. (2008)
SPBC1198.11C	SPBC1105.14	-4.86121	Phenotypic Enhancement	Roguev A, et al. (2008)
SPBC3D6.04C	SPAC8C9.17C	-4.8462	Phenotypic Enhancement	Roguev A, et al. (2008)
SPCC18.06C	SPAC2F3.15	-4.83539	Phenotypic Enhancement	Roguev A, et al. (2008)
SPAC11E3.01C	SPAC1071.02	-4.82166	Phenotypic Enhancement	Roguev A, et al. (2008)
SPAC694.06C	SPBC16D10.07C	-4.82148	Phenotypic Enhancement	Roguev A, et al. (2008)
SPBP35G2.13C	SPAC2F3.15	-4.79919	Phenotypic Enhancement	Roguev A, et al. (2008)
SPAC19G12.08	SPBC543.10	-4.77381	Phenotypic Enhancement	Roguev A, et al. (2008)
SPAC664.07C	SPBC342.06C	-4.76046	Phenotypic Enhancement	Roguev A, et al. (2008)
SPBC11B10.10C	SPBC15D4.15	-4.75764	Phenotypic Enhancement	Roguev A, et al. (2008)
SPBC1347.08C	SPAC13C5.07	-4.7057	Phenotypic Enhancement	Roguev A, et al. (2008)
SPBC1921.07C	SPAC637.06	-4.69176	Phenotypic Enhancement	Roguev A, et al. (2008)
SPBC19F5.02C	SPBC337.03	-4.67656	Phenotypic Enhancement	Roguev A, et al. (2008)
SPAC13A11.04C	SPAC26H5.05	-4.65041	Phenotypic Enhancement	Roguev A, et al. (2008)
SPAPB1E7.02C	SPAC13C5.07	-4.64865	Phenotypic Enhancement	Roguev A, et al. (2008)
SPBC947.08C	SPAC4C5.02C	-4.64856	Phenotypic Enhancement	Roguev A, et al. (2008)
SPAC23H3.05C	SPBC337.03	-4.64383	Phenotypic Enhancement	Roguev A, et al. (2008)
SPAC4C5.02C	SPAC29A4.02C	-4.61998	Phenotypic Enhancement	Roguev A, et al. (2008)
SPAC20G4.04C	SPAC1071.02	-4.61583	Phenotypic Enhancement	Roguev A, et al. (2008)
SPCC18.06C	SPAPB1E7.02C	-4.60005	Phenotypic Enhancement	Roguev A, et al. (2008)
SPAC4C5.02C	SPCC1450.11C	-4.58941	Phenotypic Enhancement	Roguev A, et al. (2008)
SPBC18E5.05C	SPBC354.03	-4.58569	Phenotypic Enhancement	Roguev A, et al. (2008)
SPBC26H8.05C	SPBC4B4.03	-4.57857	Phenotypic Enhancement	Roguev A, et al. (2008)
SPBC12D12.06	SPAC25B8.05	-4.57144	Phenotypic Enhancement	Roguev A, et al. (2008)
SPBC29A10.05	SPBC342.05	-4.54692	Phenotypic Enhancement	Roguev A, et al. (2008)
SPCC18.06C	SPAC18G6.15	-4.52498	Phenotypic Enhancement	Roguev A, et al. (2008)
SPBC31F10.13C	SPBC1778.04	-4.49121	Phenotypic Enhancement	Roguev A, et al. (2008)
SPCC548.04	SPAC25B8.05	-4.48853	Phenotypic Enhancement	Roguev A, et al. (2008)
SPAC13C5.07	SPAC6G9.08	-4.46062	Phenotypic Enhancement	Roguev A, et al. (2008)
SPAC4C5.02C	SPBC11B10.10C	-4.44967	Phenotypic Enhancement	Roguev A, et al. (2008)
SPAC8E11.07C	SPCC188.02	-4.44939	Phenotypic Enhancement	Roguev A, et al. (2008)
SPCC11E10.06C	SPAC664.02C	-4.44214	Phenotypic Enhancement	Roguev A, et al. (2008)
SPAC17G8.07	SPAC1834.03C	-4.44193	Phenotypic Enhancement	Roguev A, et al. (2008)
SPAC664.02C	SPBC215.02	-4.42797	Phenotypic Enhancement	Roguev A, et al. (2008)
SPCC1235.09	SPBC4B4.03	-4.42774	Phenotypic Enhancement	Roguev A, et al. (2008)
SPCC757.10	SPBC1105.14	-4.41966	Phenotypic Enhancement	Roguev A, et al. (2008)
SPBC11B10.10C	SPBC13E7.08C	-4.38733	Phenotypic Enhancement	Roguev A, et al. (2008)
SPBC887.04C	SPAC694.06C	-4.32493	Phenotypic Enhancement	Roguev A, et al. (2008)
SPCC285.13C	SPAC637.06	-4.32293	Phenotypic Enhancement	Roguev A, et al. (2008)
SPAC4C5.02C	SPAC18G6.15	-4.31436	Phenotypic Enhancement	Roguev A, et al. (2008)
SPAC1556.08C	SPBC12D12.06	-4.31409	Phenotypic Enhancement	Roguev A, et al. (2008)
SPAC17G8.07	SPBC31F10.13C	-4.3079	Phenotypic Enhancement	Roguev A, et al. (2008)
SPAC23H3.05C	SPBC16C6.05	-4.30061	Phenotypic Enhancement	Roguev A, et al. (2008)
SPAC23H3.05C	SPAC2F3.15	-4.30053	Phenotypic Enhancement	Roguev A, et al. (2008)
SPCC18.06C	SPAC3G9.07C	-4.29654	Phenotypic Enhancement	Roguev A, et al. (2008)
SPBC28F2.10C	SPBC354.03	-4.24586	Phenotypic Enhancement	Roguev A, et al. (2008)
SPBC29A3.05	SPAC1071.02	-4.23583	Phenotypic Enhancement	Roguev A, et al. (2008)
SPAC1F5.09C	SPAC29A4.20	-4.22347	Phenotypic Enhancement	Roguev A, et al. (2008)
SPBC31F10.10C	SPAC3A11.13	-4.19495	Phenotypic Enhancement	Roguev A, et al. (2008)
SPCC188.02	SPBC2G5.02C	-4.19158	Phenotypic Enhancement	Roguev A, et al. (2008)
SPBC800.03	SPBC4B4.03	-4.16706	Phenotypic Enhancement	Roguev A, et al. (2008)
SPBC800.03	SPBC4B4.03	-4.16706	Phenotypic Enhancement	Roguev A, et al. (2008)
SPAC17G8.07	SPAC1952.05	-4.15747	Phenotypic Enhancement	Roguev A, et al. (2008)
SPAC23H3.05C	SPAC1952.05	-4.14878	Phenotypic Enhancement	Roguev A, et al. (2008)
SPCC594.05C	SPAC328.01C	-4.1334	Phenotypic Enhancement	Roguev A, et al. (2008)
SPAC13C5.07	SPBC342.05	-4.13165	Phenotypic Enhancement	Roguev A, et al. (2008)
SPAC1556.08C	SPCC1223.11	-4.11151	Phenotypic Enhancement	Roguev A, et al. (2008)
SPAC23H3.05C	SPAPB1E7.02C	-4.10342	Phenotypic Enhancement	Roguev A, et al. (2008)
SPAC694.06C	SPBC30D10.04	-4.09563	Phenotypic Enhancement	Roguev A, et al. (2008)
SPBC3D6.04C	SPBC1105.14	-4.0783	Phenotypic Enhancement	Roguev A, et al. (2008)
SPAPB1E7.02C	SPBC31F10.10C	-4.07466	Phenotypic Enhancement	Roguev A, et al. (2008)
SPBC3D6.04C	SPAC18G6.15	-4.07438	Phenotypic Enhancement	Roguev A, et al. (2008)
SPBC31F10.13C	SPAC1783.05	-4.0639	Phenotypic Enhancement	Roguev A, et al. (2008)
SPAC664.02C	SPCC895.06	-4.05382	Phenotypic Enhancement	Roguev A, et al. (2008)
SPAC16C9.05	SPBC1D7.01	-4.05299	Phenotypic Enhancement	Roguev A, et al. (2008)
SPBC902.02C	SPBC3D6.04C	-4.05089	Phenotypic Enhancement	Roguev A, et al. (2008)
SPCC31H12.08C	SPCC576.13	-4.02948	Phenotypic Enhancement	Roguev A, et al. (2008)
SPBC3D6.04C	SPBC29A3.05	-4.02122	Phenotypic Enhancement	Roguev A, et al. (2008)
SPAC3G9.07C	SPBC800.03	-4.01612	Phenotypic Enhancement	Roguev A, et al. (2008)
SPAC3G9.07C	SPBC800.03	-4.01612	Phenotypic Enhancement	Roguev A, et al. (2008)
SPAPB1E7.02C	SPBC12D12.06	-4.01236	Phenotypic Enhancement	Roguev A, et al. (2008)
SPCC306.04C	SPBC1709.11C	-4.00276	Phenotypic Enhancement	Roguev A, et al. (2008)
SPCC364.06	SPAC29A4.20	-3.99801	Phenotypic Enhancement	Roguev A, et al. (2008)
SPBC11B10.10C	SPBC1778.02	-3.98614	Phenotypic Enhancement	Roguev A, et al. (2008)
SPCP25A2.02C	SPBC1861.07	-3.96987	Phenotypic Enhancement	Roguev A, et al. (2008)
SPBC1703.14C	SPAC16A10.02	-3.96482	Phenotypic Enhancement	Roguev A, et al. (2008)
SPAC31A2.15C	SPBC800.05C	-3.95928	Phenotypic Enhancement	Roguev A, et al. (2008)
SPBC119.08	SPAC1782.05	-3.9572	Phenotypic Enhancement	Roguev A, et al. (2008)
SPBP35G2.13C	SPAC631.02	-3.95128	Phenotypic Enhancement	Roguev A, et al. (2008)
SPAC18G6.15	SPAC29A4.20	-3.94509	Phenotypic Enhancement	Roguev A, et al. (2008)
SPBC24C6.05	SPBC1861.07	-3.93878	Phenotypic Enhancement	Roguev A, et al. (2008)
SPAC31A2.15C	SPAC2F3.15	-3.91666	Phenotypic Enhancement	Roguev A, et al. (2008)
SPBC1685.01	SPAC637.06	-3.91615	Phenotypic Enhancement	Roguev A, et al. (2008)
SPAC694.06C	SPAC3G6.01	-3.91583	Phenotypic Enhancement	Roguev A, et al. (2008)
SPAC1D4.03C	SPAC23D3.09	-3.89762	Phenotypic Enhancement	Roguev A, et al. (2008)
SPBC342.06C	SPAC13C5.07	-3.89351	Phenotypic Enhancement	Roguev A, et al. (2008)
SPAC3H8.07C	SPAC26H5.05	-3.88129	Phenotypic Enhancement	Roguev A, et al. (2008)
SPBC32F12.02	SPBC1709.11C	-3.87555	Phenotypic Enhancement	Roguev A, et al. (2008)
SPAC20G4.04C	SPCC23B6.03C	-3.86839	Phenotypic Enhancement	Roguev A, et al. (2008)
SPBC27.02C	SPCC550.12	-3.83574	Phenotypic Enhancement	Roguev A, et al. (2008)
SPAC8E11.07C	SPAC227.10	-3.83056	Phenotypic Enhancement	Roguev A, et al. (2008)
SPAC4C5.02C	SPBC1703.14C	-3.82902	Phenotypic Enhancement	Roguev A, et al. (2008)
SPBC902.02C	SPBC31F10.13C	-3.80871	Phenotypic Enhancement	Roguev A, et al. (2008)
SPBC902.02C	SPBC31F10.13C	-3.80871	Phenotypic Enhancement	Roguev A, et al. (2008)
SPCC18B5.11C	SPAC644.14C	-3.8063	Phenotypic Enhancement	Roguev A, et al. (2008)
SPCC31H12.08C	SPBP35G2.13C	-3.80507	Phenotypic Enhancement	Roguev A, et al. (2008)
SPAC644.14C	SPAC17A5.11	-3.79366	Phenotypic Enhancement	Roguev A, et al. (2008)
SPCC18.06C	SPAC3C7.12	-3.7909	Phenotypic Enhancement	Roguev A, et al. (2008)
SPBC887.04C	SPAC13C5.07	-3.78822	Phenotypic Enhancement	Roguev A, et al. (2008)
SPAC23H3.08C	SPAC16A10.05C	-3.78775	Phenotypic Enhancement	Roguev A, et al. (2008)
SPAC13C5.07	SPAC4H3.05	-3.77793	Phenotypic Enhancement	Roguev A, et al. (2008)
SPCC663.05C	SPAC25B8.05	-3.76734	Phenotypic Enhancement	Roguev A, et al. (2008)
SPBC18E5.05C	SPAC1071.02	-3.76249	Phenotypic Enhancement	Roguev A, et al. (2008)
SPAC13A11.04C	SPBC1921.07C	-3.72583	Phenotypic Enhancement	Roguev A, et al. (2008)
SPAC11E3.01C	SPAC2F3.15	-3.72187	Phenotypic Enhancement	Roguev A, et al. (2008)
SPBC354.03	SPAC1952.05	-3.68863	Phenotypic Enhancement	Roguev A, et al. (2008)
SPCC364.06	SPBC23E6.08	-3.68358	Phenotypic Enhancement	Roguev A, et al. (2008)
SPBC23E6.08	SPBC2G5.02C	-3.6772	Phenotypic Enhancement	Roguev A, et al. (2008)
SPBC8D2.03C	SPAC1071.02	-3.65095	Phenotypic Enhancement	Roguev A, et al. (2008)
SPBC660.13C	SPAC694.06C	-3.64783	Phenotypic Enhancement	Roguev A, et al. (2008)
SPCC188.02	SPAC18G6.15	-3.64185	Phenotypic Enhancement	Roguev A, et al. (2008)
SPCC31H12.08C	SPAC3A12.12	-3.62825	Phenotypic Enhancement	Roguev A, et al. (2008)
SPBC8D2.04	SPAC1834.04	-3.622	Phenotypic Enhancement	Roguev A, et al. (2008)
SPAC1834.04	SPBC8D2.04	-3.622	Phenotypic Enhancement	Roguev A, et al. (2008)
SPAC694.06C	SPBC800.05C	-3.61219	Phenotypic Enhancement	Roguev A, et al. (2008)
SPCC663.05C	SPAC1071.02	-3.61122	Phenotypic Enhancement	Roguev A, et al. (2008)
SPBP4H10.17C	SPAC694.06C	-3.57596	Phenotypic Enhancement	Roguev A, et al. (2008)
SPBC947.08C	SPAC23H3.08C	-3.56194	Phenotypic Enhancement	Roguev A, et al. (2008)
SPAPB1E7.02C	SPBC342.05	-3.52582	Phenotypic Enhancement	Roguev A, et al. (2008)
SPAC694.06C	SPBC1105.11C	-3.50447	Phenotypic Enhancement	Roguev A, et al. (2008)
SPBC36B7.08C	SPCC550.12	-3.50224	Phenotypic Enhancement	Roguev A, et al. (2008)
SPBC29A3.05	SPBC1778.02	-3.49822	Phenotypic Enhancement	Roguev A, et al. (2008)
SPBC1105.14	SPAC23D3.09	-3.49692	Phenotypic Enhancement	Roguev A, et al. (2008)
SPBC2F12.03C	SPAC19G12.08	-3.49576	Phenotypic Enhancement	Roguev A, et al. (2008)
SPAPB1E7.02C	SPAC20H4.07	-3.48142	Phenotypic Enhancement	Roguev A, et al. (2008)
SPBC31F10.13C	SPBC8D2.04	-3.48124	Phenotypic Enhancement	Roguev A, et al. (2008)
SPBC31F10.13C	SPBC8D2.04	-3.48124	Phenotypic Enhancement	Roguev A, et al. (2008)
SPBC31F10.13C	SPBC8D2.04	-3.48124	Phenotypic Enhancement	Roguev A, et al. (2008)
SPBC31F10.13C	SPBC8D2.04	-3.48124	Phenotypic Enhancement	Roguev A, et al. (2008)
SPAC694.06C	SPBC342.05	-3.47599	Phenotypic Enhancement	Roguev A, et al. (2008)
SPBC31F10.13C	SPAC2F3.15	-3.4744	Phenotypic Enhancement	Roguev A, et al. (2008)
SPBC31F10.13C	SPAC2F3.15	-3.4744	Phenotypic Enhancement	Roguev A, et al. (2008)
SPBC36B7.08C	SPAC29A4.20	-3.47202	Phenotypic Enhancement	Roguev A, et al. (2008)
SPAC631.02	SPBC215.02	-3.45321	Phenotypic Enhancement	Roguev A, et al. (2008)
SPAC13G6.01C	SPBC29A10.05	-3.45259	Phenotypic Enhancement	Roguev A, et al. (2008)
SPBC660.13C	SPAC13C5.07	-3.44405	Phenotypic Enhancement	Roguev A, et al. (2008)
SPBC3D6.04C	SPAC17G8.07	-3.42463	Phenotypic Enhancement	Roguev A, et al. (2008)
SPAPB1E7.02C	SPAC644.14C	-3.40044	Phenotypic Enhancement	Roguev A, et al. (2008)
SPAPB1E7.06C	SPAC20H4.04	-3.38865	Phenotypic Enhancement	Roguev A, et al. (2008)
SPCC576.13	SPAC1071.02	-3.36038	Phenotypic Enhancement	Roguev A, et al. (2008)
SPBC31F10.12	SPAC637.06	-3.35188	Phenotypic Enhancement	Roguev A, et al. (2008)
SPAC694.06C	SPAC20G4.04C	-3.34524	Phenotypic Enhancement	Roguev A, et al. (2008)
SPBC1921.07C	SPAPB1E7.02C	-3.34134	Phenotypic Enhancement	Roguev A, et al. (2008)
SPAC23C4.12	SPAC29A4.20	-3.33254	Phenotypic Enhancement	Roguev A, et al. (2008)
SPCC364.06	SPCC895.06	-3.31821	Phenotypic Enhancement	Roguev A, et al. (2008)
SPBC354.03	SPAC29A4.20	-3.31797	Phenotypic Enhancement	Roguev A, et al. (2008)
SPAC664.07C	SPCC23B6.03C	-3.31291	Phenotypic Enhancement	Roguev A, et al. (2008)
SPAC1D4.03C	SPBC3D6.04C	-3.31086	Phenotypic Enhancement	Roguev A, et al. (2008)
SPAC22E12.11C	SPCC576.13	-3.30649	Phenotypic Enhancement	Roguev A, et al. (2008)
SPAC3A11.13	SPAC1952.02	-3.28337	Phenotypic Enhancement	Roguev A, et al. (2008)
SPBC12D12.06	SPBC31F10.13C	-3.25563	Phenotypic Enhancement	Roguev A, et al. (2008)
SPBC12D12.06	SPBC31F10.13C	-3.25563	Phenotypic Enhancement	Roguev A, et al. (2008)
SPAC3G6.06C	SPAC23D3.09	-3.25431	Phenotypic Enhancement	Roguev A, et al. (2008)
SPBC649.03	SPAC30D11.07	-3.24407	Phenotypic Enhancement	Roguev A, et al. (2008)
SPBC649.03	SPAC30D11.07	-3.24407	Phenotypic Enhancement	Roguev A, et al. (2008)
SPAC18G6.15	SPAC2F3.15	-3.24326	Phenotypic Enhancement	Roguev A, et al. (2008)
SPAC4C5.02C	SPAC22E12.11C	-3.23553	Phenotypic Enhancement	Roguev A, et al. (2008)
SPCC663.05C	SPBC543.10	-3.23322	Phenotypic Enhancement	Roguev A, et al. (2008)
SPAC8C9.17C	SPBC29A3.05	-3.23322	Phenotypic Enhancement	Roguev A, et al. (2008)
SPBC3H7.07C	SPBC2G5.02C	-3.21734	Phenotypic Enhancement	Roguev A, et al. (2008)
SPBP35G2.13C	SPAC1071.02	-3.21003	Phenotypic Enhancement	Roguev A, et al. (2008)
SPAC17G8.05	SPAC1071.02	-3.20978	Phenotypic Enhancement	Roguev A, et al. (2008)
SPAC631.02	SPAC3A11.13	-3.19297	Phenotypic Enhancement	Roguev A, et al. (2008)
SPCC757.10	SPCC576.13	-3.19242	Phenotypic Enhancement	Roguev A, et al. (2008)
SPBP35G2.13C	SPAC22E12.11C	-3.19206	Phenotypic Enhancement	Roguev A, et al. (2008)
SPAC11E3.04C	SPBC16E9.11C	-3.18079	Phenotypic Enhancement	Roguev A, et al. (2008)
SPCC31H12.08C	SPAPB1E7.02C	-3.1761	Phenotypic Enhancement	Roguev A, et al. (2008)
SPBC887.04C	SPBC32F12.02	-3.17382	Phenotypic Enhancement	Roguev A, et al. (2008)
SPBC887.04C	SPBC32F12.02	-3.17382	Phenotypic Enhancement	Roguev A, et al. (2008)
SPBC24C6.05	SPAC17G8.07	-3.15627	Phenotypic Enhancement	Roguev A, et al. (2008)
SPAC31A2.15C	SPBC4B4.03	-3.12813	Phenotypic Enhancement	Roguev A, et al. (2008)
SPBC354.09C	SPAC1071.02	-3.10692	Phenotypic Enhancement	Roguev A, et al. (2008)
SPBP35G2.13C	SPAC23D3.09	-3.09859	Phenotypic Enhancement	Roguev A, et al. (2008)
SPAC664.02C	SPAC18G6.15	-3.09299	Phenotypic Enhancement	Roguev A, et al. (2008)
SPAC4C5.02C	SPBC1709.11C	-3.09158	Phenotypic Enhancement	Roguev A, et al. (2008)
SPCC594.05C	SPAC11E3.01C	-3.0907	Phenotypic Enhancement	Roguev A, et al. (2008)
SPBC609.02	SPAC637.06	-3.08813	Phenotypic Enhancement	Roguev A, et al. (2008)
SPBC609.02	SPAC637.06	-3.08813	Phenotypic Enhancement	Roguev A, et al. (2008)
SPAC3H8.07C	SPBC337.16	-3.06747	Phenotypic Enhancement	Roguev A, et al. (2008)
SPAC29B12.06C	SPAC1071.02	-3.06696	Phenotypic Enhancement	Roguev A, et al. (2008)
SPAC17G8.07	SPAC29A4.20	-3.05072	Phenotypic Enhancement	Roguev A, et al. (2008)
SPBC800.05C	SPCC188.02	-3.04062	Phenotypic Enhancement	Roguev A, et al. (2008)
SPBC1198.11C	SPAC22E12.11C	-3.03881	Phenotypic Enhancement	Roguev A, et al. (2008)
SPCC11E10.06C	SPAC18G6.15	-3.03068	Phenotypic Enhancement	Roguev A, et al. (2008)
SPAC17A5.02C	SPAPB21F2.03	-3.02228	Phenotypic Enhancement	Roguev A, et al. (2008)
SPCC18.11C	SPAC15A10.15	-3.00839	Phenotypic Enhancement	Roguev A, et al. (2008)
SPAC644.14C	SPBC1347.08C	-2.99192	Phenotypic Enhancement	Roguev A, et al. (2008)
SPBC3D6.04C	SPAC3G9.12	-2.97938	Phenotypic Enhancement	Roguev A, et al. (2008)
SPAC694.06C	SPAC17G8.07	-2.95253	Phenotypic Enhancement	Roguev A, et al. (2008)
SPAC23H3.05C	SPCC1235.09	-2.94586	Phenotypic Enhancement	Roguev A, et al. (2008)
SPAC664.02C	SPAC3A11.13	-2.93404	Phenotypic Enhancement	Roguev A, et al. (2008)
SPAC23H3.05C	SPAC11E3.01C	-2.92996	Phenotypic Enhancement	Roguev A, et al. (2008)
SPAC4C5.02C	SPBC887.04C	-2.91132	Phenotypic Enhancement	Roguev A, et al. (2008)
SPAC20H4.10	SPAC23D3.09	-2.91101	Phenotypic Enhancement	Roguev A, et al. (2008)
SPAC57A10.09C	SPAC16C9.05	-2.90504	Phenotypic Enhancement	Roguev A, et al. (2008)
SPAC3G9.07C	SPAC25B8.05	-2.89862	Phenotypic Enhancement	Roguev A, et al. (2008)
SPBC11B10.10C	SPAC23H4.08	-2.88321	Phenotypic Enhancement	Roguev A, et al. (2008)
SPAC17G8.07	SPBC8D2.03C	-2.87091	Phenotypic Enhancement	Roguev A, et al. (2008)
SPAPB1A10.09	SPBC215.02	-2.86688	Phenotypic Enhancement	Roguev A, et al. (2008)
SPCC594.05C	SPAC637.06	-2.84512	Phenotypic Enhancement	Roguev A, et al. (2008)
SPBP35G2.13C	SPAC3G9.07C	-2.83239	Phenotypic Enhancement	Roguev A, et al. (2008)
SPBP35G2.13C	SPAC3G9.07C	-2.83239	Phenotypic Enhancement	Roguev A, et al. (2008)
SPAC3G9.07C	SPCC576.13	-2.83051	Phenotypic Enhancement	Roguev A, et al. (2008)
SPAC3G9.07C	SPCC576.13	-2.83051	Phenotypic Enhancement	Roguev A, et al. (2008)
SPBP8B7.21	SPAC23D3.09	-2.8257	Phenotypic Enhancement	Roguev A, et al. (2008)
SPAC1F5.09C	SPCC895.06	-2.8137	Phenotypic Enhancement	Roguev A, et al. (2008)
SPAC3G9.07C	SPBC609.05	-2.80857	Phenotypic Enhancement	Roguev A, et al. (2008)
SPAC694.06C	SPAC4F10.04	-2.80416	Phenotypic Enhancement	Roguev A, et al. (2008)
SPCC18B5.11C	SPAC4C5.02C	-2.79683	Phenotypic Enhancement	Roguev A, et al. (2008)
SPAC16C9.05	SPBC1778.02	-2.76619	Phenotypic Enhancement	Roguev A, et al. (2008)
SPAC6B12.05C	SPBC1709.11C	-2.76215	Phenotypic Enhancement	Roguev A, et al. (2008)
SPAPB1E7.02C	SPAPB1A10.09	-2.74488	Phenotypic Enhancement	Roguev A, et al. (2008)
SPCC663.05C	SPAC3A12.12	-2.74455	Phenotypic Enhancement	Roguev A, et al. (2008)
SPBC649.03	SPAC9.05	-2.74048	Phenotypic Enhancement	Roguev A, et al. (2008)
SPAC664.02C	SPCC622.08C	-2.73116	Phenotypic Enhancement	Roguev A, et al. (2008)
SPBP23A10.16	SPAC17G8.05	-2.7097	Phenotypic Enhancement	Roguev A, et al. (2008)
SPCC663.05C	SPBC32F12.02	-2.69382	Phenotypic Enhancement	Roguev A, et al. (2008)
SPAC2F7.08C	SPCC576.13	-2.68711	Phenotypic Enhancement	Roguev A, et al. (2008)
SPAC2F7.08C	SPAC23D3.09	-2.67945	Phenotypic Enhancement	Roguev A, et al. (2008)
SPBC17D11.04C	SPBC1198.11C	-2.67501	Phenotypic Enhancement	Roguev A, et al. (2008)
SPAC3G9.07C	SPAC11E3.01C	-2.67329	Phenotypic Enhancement	Roguev A, et al. (2008)
SPAC3G9.07C	SPAC11E3.01C	-2.67329	Phenotypic Enhancement	Roguev A, et al. (2008)
SPBC609.02	SPBP8B7.21	-2.6671	Phenotypic Enhancement	Roguev A, et al. (2008)
SPAC1F5.09C	SPAC20H4.07	-2.66694	Phenotypic Enhancement	Roguev A, et al. (2008)
SPAC3G9.07C	SPCC895.06	-2.65822	Phenotypic Enhancement	Roguev A, et al. (2008)
SPAC17G8.07	SPBC215.02	-2.65775	Phenotypic Enhancement	Roguev A, et al. (2008)
SPAC4H3.05	SPBC342.05	-2.65422	Phenotypic Enhancement	Roguev A, et al. (2008)
SPBC3D6.04C	SPCC1235.09	-2.65118	Phenotypic Enhancement	Roguev A, et al. (2008)
SPAC1556.08C	SPAC3G9.04	-2.65024	Phenotypic Enhancement	Roguev A, et al. (2008)
SPBC4B4.03	SPBC342.05	-2.64963	Phenotypic Enhancement	Roguev A, et al. (2008)
SPBC26H8.05C	SPAC694.06C	-2.63255	Phenotypic Enhancement	Roguev A, et al. (2008)
SPCC1450.02	SPAC23D3.09	-2.62705	Phenotypic Enhancement	Roguev A, et al. (2008)
SPBC18E5.05C	SPBC337.16	-2.62128	Phenotypic Enhancement	Roguev A, et al. (2008)
SPCC31H12.08C	SPBC29A3.05	-2.61194	Phenotypic Enhancement	Roguev A, et al. (2008)
SPAC17A5.02C	SPAC1952.02	-2.59276	Phenotypic Enhancement	Roguev A, et al. (2008)
SPAC4C5.02C	SPAC23H3.08C	-2.58501	Phenotypic Enhancement	Roguev A, et al. (2008)
SPAC664.02C	SPAC694.06C	-2.57375	Phenotypic Enhancement	Roguev A, et al. (2008)
SPCC663.05C	SPAC19G12.08	-2.57157	Phenotypic Enhancement	Roguev A, et al. (2008)
SPAC9G1.10C	SPAC31F12.01	-2.56994	Phenotypic Enhancement	Roguev A, et al. (2008)
SPAC13A11.04C	SPBC800.03	-2.56604	Phenotypic Enhancement	Roguev A, et al. (2008)
SPAC18G6.15	SPAC1782.05	-2.56176	Phenotypic Enhancement	Roguev A, et al. (2008)
SPCC663.05C	SPAC20H4.03C	-2.55892	Phenotypic Enhancement	Roguev A, et al. (2008)
SPBC3H7.07C	SPAC3G9.07C	-2.55314	Phenotypic Enhancement	Roguev A, et al. (2008)
SPAC4C5.02C	SPCC1235.05C	-2.54627	Phenotypic Enhancement	Roguev A, et al. (2008)
SPBC32F12.02	SPBP8B7.21	-2.54245	Phenotypic Enhancement	Roguev A, et al. (2008)
SPAC694.06C	SPAC14C4.13	-2.54071	Phenotypic Enhancement	Roguev A, et al. (2008)
SPCC330.02	SPAC1952.07	-2.53636	Phenotypic Enhancement	Roguev A, et al. (2008)
SPCC1393.02C	SPAC2F3.15	-2.53027	Phenotypic Enhancement	Roguev A, et al. (2008)
SPAPB1E7.06C	SPAC17A5.11	-2.52582	Phenotypic Enhancement	Roguev A, et al. (2008)
SPAPB1E7.02C	SPAC4H3.05	-2.5252	Phenotypic Enhancement	Roguev A, et al. (2008)
SPBC1D7.01	SPAC17G8.05	-2.52501	Phenotypic Enhancement	Roguev A, et al. (2008)
SPCC550.12	SPAC1B3.05	-2.52107	Phenotypic Enhancement	Roguev A, et al. (2008)
SPCC550.12	SPAC1B3.05	-2.52107	Phenotypic Enhancement	Roguev A, et al. (2008)
SPCC663.05C	SPAC14C4.13	-2.52076	Phenotypic Enhancement	Roguev A, et al. (2008)
SPBC29A10.05	SPAC688.10	-2.52075	Phenotypic Enhancement	Roguev A, et al. (2008)
SPAC4C5.02C	SPBC32F12.02	-2.51801	Phenotypic Enhancement	Roguev A, et al. (2008)
SPBC2F12.03C	SPBC1778.02	-2.51388	Phenotypic Enhancement	Roguev A, et al. (2008)
SPBC342.06C	SPBC337.16	-2.50851	Phenotypic Enhancement	Roguev A, et al. (2008)
SPBC29A3.05	SPAC2F3.15	-2.49962	Neutral	Roguev A, et al. (2008)
SPBC32H8.11	SPAC2F3.15	-2.49904	Neutral	Roguev A, et al. (2008)
SPBC887.04C	SPBC1709.11C	-2.49794	Neutral	Roguev A, et al. (2008)
SPAC664.02C	SPBC337.03	-2.49661	Neutral	Roguev A, et al. (2008)
SPBC11B10.10C	SPBC215.02	-2.48992	Neutral	Roguev A, et al. (2008)
SPBC887.04C	SPCC1919.05	-2.48251	Neutral	Roguev A, et al. (2008)
SPBC902.02C	SPAC3G6.01	-2.48109	Neutral	Roguev A, et al. (2008)
SPBC902.02C	SPBC609.05	-2.47978	Neutral	Roguev A, et al. (2008)
SPCC18.11C	SPAC20H4.03C	-2.47891	Neutral	Roguev A, et al. (2008)
SPCC11E10.06C	SPBC2D10.14C	-2.47545	Neutral	Roguev A, et al. (2008)
SPBC3D6.04C	SPCC576.13	-2.46797	Neutral	Roguev A, et al. (2008)
SPAPB1A10.09	SPAC3A11.13	-2.45609	Neutral	Roguev A, et al. (2008)
SPCC1223.11	SPAC31F12.01	-2.44734	Neutral	Roguev A, et al. (2008)
SPBC36.05C	SPBC887.04C	-2.44318	Neutral	Roguev A, et al. (2008)
SPAC4C5.02C	SPAC3C7.01C	-2.4421	Neutral	Roguev A, et al. (2008)
SPBC13G1.08C	SPBC337.03	-2.44193	Neutral	Roguev A, et al. (2008)
SPCC594.05C	SPCC285.17	-2.43524	Neutral	Roguev A, et al. (2008)
SPCC594.05C	SPBC29A3.05	-2.43015	Neutral	Roguev A, et al. (2008)
SPBC947.08C	SPCC622.08C	-2.42411	Neutral	Roguev A, et al. (2008)
SPAC2F7.08C	SPAC23H4.08	-2.41944	Neutral	Roguev A, et al. (2008)
SPAC664.02C	SPAC328.01C	-2.40778	Neutral	Roguev A, et al. (2008)
SPAC664.02C	SPAPB1E7.02C	-2.40058	Neutral	Roguev A, et al. (2008)
SPBC31F10.10C	SPAC227.05	-2.39184	Neutral	Roguev A, et al. (2008)
SPAC18G6.15	SPAC4F10.04	-2.38606	Neutral	Roguev A, et al. (2008)
SPCC594.05C	SPBC8D2.04	-2.38529	Neutral	Roguev A, et al. (2008)
SPAPB1A10.09	SPBC20F10.06	-2.38421	Neutral	Roguev A, et al. (2008)
SPBC902.02C	SPAC1952.07	-2.38039	Neutral	Roguev A, et al. (2008)
SPAC2F7.08C	SPBC31F10.10C	-2.36525	Neutral	Roguev A, et al. (2008)
SPCC18.06C	SPBC31F10.13C	-2.35824	Neutral	Roguev A, et al. (2008)
SPCC18.06C	SPBC31F10.13C	-2.35824	Neutral	Roguev A, et al. (2008)
SPAC2F7.08C	SPBC23E6.08	-2.34	Neutral	Roguev A, et al. (2008)
SPAC17A5.02C	SPBC1D7.05	-2.3319	Neutral	Roguev A, et al. (2008)
SPBC902.02C	SPBC4B4.03	-2.33071	Neutral	Roguev A, et al. (2008)
SPBC649.03	SPAC6G9.08	-2.33066	Neutral	Roguev A, et al. (2008)
SPBC902.02C	SPBC215.02	-2.32663	Neutral	Roguev A, et al. (2008)
SPBC12D12.06	SPAC6G9.08	-2.32456	Neutral	Roguev A, et al. (2008)
SPCC285.13C	SPAC644.14C	-2.32399	Neutral	Roguev A, et al. (2008)
SPBP35G2.13C	SPAC23H3.05C	-2.32215	Neutral	Roguev A, et al. (2008)
SPCC18.11C	SPBC1105.14	-2.32041	Neutral	Roguev A, et al. (2008)
SPBC800.05C	SPAC4F10.04	-2.31496	Neutral	Roguev A, et al. (2008)
SPAC17G8.13C	SPBC4B4.03	-2.30048	Neutral	Roguev A, et al. (2008)
SPAC16C9.05	SPAC3A11.13	-2.29821	Neutral	Roguev A, et al. (2008)
SPBC106.01	SPAC890.03	-2.296	Neutral	Roguev A, et al. (2008)
SPAC2F7.08C	SPAC17G8.05	-2.29148	Neutral	Roguev A, et al. (2008)
SPCC11E10.06C	SPBC36B7.08C	-2.28976	Neutral	Roguev A, et al. (2008)
SPBC1604.19C	SPBC24C6.05	-2.2849	Neutral	Roguev A, et al. (2008)
SPAC13A11.04C	SPAPB1E7.02C	-2.28242	Neutral	Roguev A, et al. (2008)
SPBC902.02C	SPAC664.02C	-2.27226	Neutral	Roguev A, et al. (2008)
SPCC550.12	SPBC1778.02	-2.27069	Neutral	Roguev A, et al. (2008)
SPAC1D4.03C	SPCC576.13	-2.26985	Neutral	Roguev A, et al. (2008)
SPBC29A3.05	SPBP8B7.21	-2.25346	Neutral	Roguev A, et al. (2008)
SPAPB1E7.06C	SPAC4H3.05	-2.25027	Neutral	Roguev A, et al. (2008)
SPCC31H12.08C	SPAC3G9.07C	-2.24826	Neutral	Roguev A, et al. (2008)
SPAC23H3.05C	SPAC29A4.20	-2.24548	Neutral	Roguev A, et al. (2008)
SPAC664.02C	SPBC2F12.03C	-2.24383	Neutral	Roguev A, et al. (2008)
SPAC1834.03C	SPAC1071.02	-2.2413	Neutral	Roguev A, et al. (2008)
SPCC594.05C	SPBP35G2.13C	-2.22633	Neutral	Roguev A, et al. (2008)
SPBC530.14C	SPBP8B7.21	-2.22618	Neutral	Roguev A, et al. (2008)
SPAC2F7.08C	SPBP8B7.21	-2.22369	Neutral	Roguev A, et al. (2008)
SPAC23H3.08C	SPAPB1E7.02C	-2.22139	Neutral	Roguev A, et al. (2008)
SPAC17G8.05	SPBC215.02	-2.21854	Neutral	Roguev A, et al. (2008)
SPAC589.02C	SPAC16C9.05	-2.21516	Neutral	Roguev A, et al. (2008)
SPAC664.07C	SPAC694.06C	-2.21398	Neutral	Roguev A, et al. (2008)
SPBC660.13C	SPAC1952.07	-2.21158	Neutral	Roguev A, et al. (2008)
SPCC757.10	SPAC19G12.08	-2.2091	Neutral	Roguev A, et al. (2008)
SPAC18G6.15	SPBP22H7.05C	-2.20889	Neutral	Roguev A, et al. (2008)
SPCC285.17	SPAC23D3.09	-2.20836	Neutral	Roguev A, et al. (2008)
SPBC649.03	SPBC18H10.06C	-2.2078	Neutral	Roguev A, et al. (2008)
SPAC29B12.06C	SPAC1834.04	-2.20738	Neutral	Roguev A, et al. (2008)
SPBC3D6.04C	SPAC227.05	-2.2043	Neutral	Roguev A, et al. (2008)
SPCC31H12.08C	SPCC23B6.03C	-2.17595	Neutral	Roguev A, et al. (2008)
SPCC31H12.08C	SPCC23B6.03C	-2.17595	Neutral	Roguev A, et al. (2008)
SPAC4C5.02C	SPAC664.02C	-2.17527	Neutral	Roguev A, et al. (2008)
SPCC1450.02	SPAC26H5.05	-2.17235	Neutral	Roguev A, et al. (2008)
SPCC576.13	SPBP8B7.21	-2.16353	Neutral	Roguev A, et al. (2008)
SPBC1703.14C	SPBC1105.11C	-2.15895	Neutral	Roguev A, et al. (2008)
SPAC1556.08C	SPBC337.16	-2.15871	Neutral	Roguev A, et al. (2008)
SPCC4G3.15C	SPBC337.03	-2.15295	Neutral	Roguev A, et al. (2008)
SPBC947.08C	SPBC887.04C	-2.15172	Neutral	Roguev A, et al. (2008)
SPBC651.05C	SPAPB1E7.02C	-2.14638	Neutral	Roguev A, et al. (2008)
SPCC23B6.03C	SPAC14C4.13	-2.14566	Neutral	Roguev A, et al. (2008)
SPAPB21F2.03	SPBC36.07	-2.14507	Neutral	Roguev A, et al. (2008)
SPBC1703.14C	SPBC31F10.13C	-2.1404	Neutral	Roguev A, et al. (2008)
SPCC132.02	SPBC16D10.07C	-2.13608	Neutral	Roguev A, et al. (2008)
SPBC16D10.07C	SPCC132.02	-2.13608	Neutral	Roguev A, et al. (2008)
SPAC1F5.09C	SPBC215.02	-2.13266	Neutral	Roguev A, et al. (2008)
SPAC1F5.09C	SPBC215.02	-2.13266	Neutral	Roguev A, et al. (2008)
SPBC649.03	SPBC4B4.03	-2.12013	Neutral	Roguev A, et al. (2008)
SPBC354.03	SPCC285.17	-2.11389	Neutral	Roguev A, et al. (2008)
SPAC20H4.07	SPBC30D10.04	-2.11221	Neutral	Roguev A, et al. (2008)
SPAC664.02C	SPAC14C4.13	-2.10781	Neutral	Roguev A, et al. (2008)
SPCC594.05C	SPBC543.10	-2.1073	Neutral	Roguev A, et al. (2008)
SPAC13C5.07	SPBC4B4.03	-2.10478	Neutral	Roguev A, et al. (2008)
SPBC2D10.14C	SPAC29A4.20	-2.10456	Neutral	Roguev A, et al. (2008)
SPAC1556.08C	SPBC800.05C	-2.1041	Neutral	Roguev A, et al. (2008)
SPBC36B7.08C	SPBC4B4.03	-2.10344	Neutral	Roguev A, et al. (2008)
SPAC4C5.02C	SPBC106.01	-2.10213	Neutral	Roguev A, et al. (2008)
SPAC8C9.17C	SPAC227.10	-2.09978	Neutral	Roguev A, et al. (2008)
SPCC550.12	SPBC215.02	-2.09852	Neutral	Roguev A, et al. (2008)
SPCC550.12	SPBC215.02	-2.09852	Neutral	Roguev A, et al. (2008)
SPBC1685.15C	SPBC20F10.06	-2.09161	Neutral	Roguev A, et al. (2008)
SPCC895.06	SPBC8D2.04	-2.08844	Neutral	Roguev A, et al. (2008)
SPAC6B12.05C	SPAC1071.02	-2.08758	Neutral	Roguev A, et al. (2008)
SPAC17G8.05	SPBC32F12.02	-2.08179	Neutral	Roguev A, et al. (2008)
SPCC1235.09	SPCC1450.02	-2.06812	Neutral	Roguev A, et al. (2008)
SPAC27F1.06C	SPAC1952.02	-2.065	Neutral	Roguev A, et al. (2008)
SPAC17A2.13C	SPBC557.04	-2.05845	Neutral	Roguev A, et al. (2008)
SPBC119.08	SPCC895.06	-2.04945	Neutral	Roguev A, et al. (2008)
SPBC609.05	SPAC1783.05	-2.02028	Neutral	Roguev A, et al. (2008)
SPBC31F10.10C	SPAC1071.02	-2.00751	Neutral	Roguev A, et al. (2008)
SPBC18E5.05C	SPBC1709.11C	-2.00655	Neutral	Roguev A, et al. (2008)
SPAPB1E7.02C	SPCC188.02	-2.00101	Neutral	Roguev A, et al. (2008)
SPBC13E7.08C	SPBC543.10	-1.9965	Neutral	Roguev A, et al. (2008)
SPBC902.02C	SPBC20F10.06	-1.9889	Neutral	Roguev A, et al. (2008)
SPAC23H3.08C	SPBC31F10.13C	-1.98615	Neutral	Roguev A, et al. (2008)
SPBC530.14C	SPAC1783.05	-1.98258	Neutral	Roguev A, et al. (2008)
SPCC1322.06	SPBC215.02	-1.98011	Neutral	Roguev A, et al. (2008)
SPAC3G9.07C	SPAC1783.05	-1.9796	Neutral	Roguev A, et al. (2008)
SPAC2F7.08C	SPAC105.03C	-1.97472	Neutral	Roguev A, et al. (2008)
SPCC18B5.11C	SPBP4H10.16C	-1.97259	Neutral	Roguev A, et al. (2008)
SPBC947.08C	SPBC13E7.08C	-1.96641	Neutral	Roguev A, et al. (2008)
SPBC3D6.04C	SPAC3A11.13	-1.96623	Neutral	Roguev A, et al. (2008)
SPBC3D6.04C	SPAC3A11.13	-1.96623	Neutral	Roguev A, et al. (2008)
SPBC902.02C	SPAC18G6.15	-1.96356	Neutral	Roguev A, et al. (2008)
SPBP35G2.08C	SPAC1B3.05	-1.96101	Neutral	Roguev A, et al. (2008)
SPAPB1E7.02C	SPAC17G8.05	-1.95786	Neutral	Roguev A, et al. (2008)
SPAC9G1.12	SPBC1347.02	-1.95348	Neutral	Roguev A, et al. (2008)
SPBC11B10.10C	SPAC1783.05	-1.94894	Neutral	Roguev A, et al. (2008)
SPBC11B10.10C	SPBP8B7.21	-1.94865	Neutral	Roguev A, et al. (2008)
SPCC31H12.08C	SPAC18G6.15	-1.94784	Neutral	Roguev A, et al. (2008)
SPAC227.10	SPAC17G8.07	-1.94636	Neutral	Roguev A, et al. (2008)
SPBC1703.14C	SPAPB1E7.02C	-1.94511	Neutral	Roguev A, et al. (2008)
SPBC17D11.04C	SPBC29A3.05	-1.94199	Neutral	Roguev A, et al. (2008)
SPAC4A8.09C	SPAC11E3.01C	-1.93958	Neutral	Roguev A, et al. (2008)
SPBC29A3.05	SPAC1834.04	-1.93748	Neutral	Roguev A, et al. (2008)
SPBC119.08	SPBC1105.14	-1.93675	Neutral	Roguev A, et al. (2008)
SPBC947.08C	SPBP22H7.05C	-1.93225	Neutral	Roguev A, et al. (2008)
SPBC1709.11C	SPAC19G12.08	-1.91888	Neutral	Roguev A, et al. (2008)
SPBC3D6.04C	SPCC895.06	-1.91709	Neutral	Roguev A, et al. (2008)
SPAC664.02C	SPBC26H8.05C	-1.89567	Neutral	Roguev A, et al. (2008)
SPBC887.04C	SPAC1B3.02C	-1.8944	Neutral	Roguev A, et al. (2008)
SPAC4C5.02C	SPAC20H4.04	-1.89248	Neutral	Roguev A, et al. (2008)
SPBC800.03	SPAC1952.05	-1.89223	Neutral	Roguev A, et al. (2008)
SPCC663.05C	SPBC13G1.08C	-1.89165	Neutral	Roguev A, et al. (2008)
SPCC11E10.06C	SPAC3G9.07C	-1.8902	Neutral	Roguev A, et al. (2008)
SPAC4C5.02C	SPBC31F10.13C	-1.88751	Neutral	Roguev A, et al. (2008)
SPAC4C5.02C	SPBC31F10.13C	-1.88751	Neutral	Roguev A, et al. (2008)
SPBC3D6.04C	SPBC800.05C	-1.88422	Neutral	Roguev A, et al. (2008)
SPBC3D6.04C	SPBC800.05C	-1.88422	Neutral	Roguev A, et al. (2008)
SPAC694.06C	SPBP8B7.21	-1.87937	Neutral	Roguev A, et al. (2008)
SPBC800.03	SPBC3H7.10	-1.87825	Neutral	Roguev A, et al. (2008)
SPBC1198.11C	SPAC1F3.09	-1.87808	Neutral	Roguev A, et al. (2008)
SPAC1F5.09C	SPAC23G3.10C	-1.87611	Neutral	Roguev A, et al. (2008)
SPBC31F10.10C	SPAC1B3.03C	-1.85421	Neutral	Roguev A, et al. (2008)
SPBC649.03	SPAC824.04	-1.85369	Neutral	Roguev A, et al. (2008)
SPBC902.02C	SPAC23H3.08C	-1.84496	Neutral	Roguev A, et al. (2008)
SPAC25A8.01C	SPAC14C4.13	-1.8393	Neutral	Roguev A, et al. (2008)
SPAC20H4.03C	SPBC13E7.08C	-1.83487	Neutral	Roguev A, et al. (2008)
SPAC20H4.04	SPAC4H3.05	-1.83196	Neutral	Roguev A, et al. (2008)
SPAC4C5.02C	SPAC12B10.04	-1.83189	Neutral	Roguev A, et al. (2008)
SPAC23H4.10C	SPBC29A3.05	-1.83094	Neutral	Roguev A, et al. (2008)
SPBC11B10.10C	SPCC663.05C	-1.82221	Neutral	Roguev A, et al. (2008)
SPAC1B3.03C	SPAC1783.05	-1.82073	Neutral	Roguev A, et al. (2008)
SPBC902.02C	SPAC20G4.04C	-1.81763	Neutral	Roguev A, et al. (2008)
SPBC11B10.10C	SPAC1B3.03C	-1.8133	Neutral	Roguev A, et al. (2008)
SPAC4C5.02C	SPBC31F10.10C	-1.80835	Neutral	Roguev A, et al. (2008)
SPCC663.05C	SPBC31F10.13C	-1.80746	Neutral	Roguev A, et al. (2008)
SPAC23H3.08C	SPAC2F3.15	-1.80744	Neutral	Roguev A, et al. (2008)
SPCC550.03C	SPAC23C4.12	-1.8069	Neutral	Roguev A, et al. (2008)
SPAC2F7.08C	SPBC1709.11C	-1.80129	Neutral	Roguev A, et al. (2008)
SPAC31A2.15C	SPCC663.05C	-1.79672	Neutral	Roguev A, et al. (2008)
SPCC594.05C	SPBC23E6.08	-1.78906	Neutral	Roguev A, et al. (2008)
SPCC16C4.11	SPAC6F12.12	-1.78747	Neutral	Roguev A, et al. (2008)
SPBC902.02C	SPCC31H12.08C	-1.78535	Neutral	Roguev A, et al. (2008)
SPAPB1E7.02C	SPBC337.16	-1.78213	Neutral	Roguev A, et al. (2008)
SPCC31H12.08C	SPCC663.05C	-1.78148	Neutral	Roguev A, et al. (2008)
SPBC119.14	SPBC3D6.10	-1.77296	Neutral	Roguev A, et al. (2008)
SPBC902.02C	SPAC3A11.13	-1.77256	Neutral	Roguev A, et al. (2008)
SPBC800.03	SPBC32H8.11	-1.77091	Neutral	Roguev A, et al. (2008)
SPAC4C5.02C	SPBC13E7.08C	-1.7678	Neutral	Roguev A, et al. (2008)
SPCC757.10	SPAC227.05	-1.76612	Neutral	Roguev A, et al. (2008)
SPCC622.08C	SPBC31F10.13C	-1.76603	Neutral	Roguev A, et al. (2008)
SPCC622.08C	SPBC31F10.13C	-1.76603	Neutral	Roguev A, et al. (2008)
SPBC11B10.10C	SPCC1450.02	-1.76501	Neutral	Roguev A, et al. (2008)
SPAC20H4.03C	SPAC3G9.07C	-1.76204	Neutral	Roguev A, et al. (2008)
SPBC31F10.10C	SPBC24C6.05	-1.7599	Neutral	Roguev A, et al. (2008)
SPCC663.05C	SPBC342.05	-1.75925	Neutral	Roguev A, et al. (2008)
SPAC23G3.10C	SPBC2G5.02C	-1.75675	Neutral	Roguev A, et al. (2008)
SPAC23G3.10C	SPBC2G5.02C	-1.75675	Neutral	Roguev A, et al. (2008)
SPAC3G9.07C	SPBC887.04C	-1.75382	Neutral	Roguev A, et al. (2008)
SPBC28F2.10C	SPAC23H4.10C	-1.75082	Neutral	Roguev A, et al. (2008)
SPCC757.10	SPAC6F12.06	-1.74561	Neutral	Roguev A, et al. (2008)
SPCC1223.04C	SPBC354.03	-1.74096	Neutral	Roguev A, et al. (2008)
SPAC664.02C	SPAC6G9.08	-1.74059	Neutral	Roguev A, et al. (2008)
SPBP35G2.13C	SPBP23A10.16	-1.73873	Neutral	Roguev A, et al. (2008)
SPBC13E7.09	SPBC215.02	-1.7238	Neutral	Roguev A, et al. (2008)
SPBC354.03	SPCC576.13	-1.71985	Neutral	Roguev A, et al. (2008)
SPAC227.05	SPBP8B7.21	-1.71719	Neutral	Roguev A, et al. (2008)
SPAC17A5.02C	SPAC56F8.08	-1.71359	Neutral	Roguev A, et al. (2008)
SPCC1450.02	SPAC1952.05	-1.70844	Neutral	Roguev A, et al. (2008)
SPAC18G6.15	SPBC215.02	-1.70837	Neutral	Roguev A, et al. (2008)
SPAC3G9.07C	SPAC343.11C	-1.70721	Neutral	Roguev A, et al. (2008)
SPBC1D7.01	SPCC550.03C	-1.70182	Neutral	Roguev A, et al. (2008)
SPAC6G9.08	SPBP8B7.21	-1.69976	Neutral	Roguev A, et al. (2008)
SPBC12D12.06	SPBC543.10	-1.69587	Neutral	Roguev A, et al. (2008)
SPAC664.02C	SPBC2D10.13	-1.69353	Neutral	Roguev A, et al. (2008)
SPAC23G3.10C	SPBP4H10.16C	-1.69312	Neutral	Roguev A, et al. (2008)
SPBC11B10.10C	SPAC17G8.05	-1.69063	Neutral	Roguev A, et al. (2008)
SPAC23H3.08C	SPBC18H10.06C	-1.67788	Neutral	Roguev A, et al. (2008)
SPCC285.13C	SPBC29A3.05	-1.66901	Neutral	Roguev A, et al. (2008)
SPAC31A2.15C	SPAC20G4.04C	-1.66621	Neutral	Roguev A, et al. (2008)
SPBC354.03	SPBC29A3.05	-1.66227	Neutral	Roguev A, et al. (2008)
SPCC594.05C	SPBC1709.11C	-1.66089	Neutral	Roguev A, et al. (2008)
SPBC11B10.10C	SPCC285.13C	-1.6607	Neutral	Roguev A, et al. (2008)
SPCC1235.09	SPBC1347.02	-1.6542	Neutral	Roguev A, et al. (2008)
SPCC18.11C	SPAC3C7.01C	-1.64961	Neutral	Roguev A, et al. (2008)
SPBC1773.11C	SPBC887.04C	-1.6483	Neutral	Roguev A, et al. (2008)
SPAC17H9.03C	SPAC14C4.13	-1.64483	Neutral	Roguev A, et al. (2008)
SPAC3G9.07C	SPBP23A10.16	-1.63899	Neutral	Roguev A, et al. (2008)
SPBC215.02	SPAC15A10.11	-1.63445	Neutral	Roguev A, et al. (2008)
SPBC725.15	SPCC576.13	-1.63275	Neutral	Roguev A, et al. (2008)
SPAC17H9.03C	SPAC13C5.07	-1.63173	Neutral	Roguev A, et al. (2008)
SPAC31A2.15C	SPAC4C5.02C	-1.62695	Neutral	Roguev A, et al. (2008)
SPCC11E10.06C	SPBC18H10.06C	-1.62356	Neutral	Roguev A, et al. (2008)
SPBC354.03	SPAC2F3.15	-1.62302	Neutral	Roguev A, et al. (2008)
SPBC26H8.05C	SPAC1952.07	-1.62271	Neutral	Roguev A, et al. (2008)
SPBC11B10.10C	SPAC22G7.08	-1.62076	Neutral	Roguev A, et al. (2008)
SPAC20H4.03C	SPAC1B3.02C	-1.6204	Neutral	Roguev A, et al. (2008)
SPBC17D11.04C	SPCC576.13	-1.61206	Neutral	Roguev A, et al. (2008)
SPCC594.05C	SPCC550.12	-1.60964	Neutral	Roguev A, et al. (2008)
SPBC13E7.09	SPBP8B7.27	-1.6085	Neutral	Roguev A, et al. (2008)
SPBC28F2.10C	SPAC17G8.05	-1.59533	Neutral	Roguev A, et al. (2008)
SPAC694.06C	SPAC18G6.15	-1.59079	Neutral	Roguev A, et al. (2008)
SPCC188.02	SPBC1709.11C	-1.59008	Neutral	Roguev A, et al. (2008)
SPBC902.02C	SPAC3H8.07C	-1.5885	Neutral	Roguev A, et al. (2008)
SPAC1B3.02C	SPBC649.03	-1.57457	Neutral	Roguev A, et al. (2008)
SPBC13E7.09	SPAC3A11.13	-1.57188	Neutral	Roguev A, et al. (2008)
SPBC1718.02	SPBC215.02	-1.56947	Neutral	Roguev A, et al. (2008)
SPCC663.05C	SPAC664.02C	-1.56876	Neutral	Roguev A, et al. (2008)
SPAC31A2.15C	SPAC1952.07	-1.56271	Neutral	Roguev A, et al. (2008)
SPBC342.06C	SPAC1952.05	-1.56238	Neutral	Roguev A, et al. (2008)
SPBC1709.11C	SPAC1783.05	-1.55985	Neutral	Roguev A, et al. (2008)
SPBC1709.11C	SPAC1783.05	-1.55985	Neutral	Roguev A, et al. (2008)
SPAC6B12.05C	SPAC8E11.07C	-1.55624	Neutral	Roguev A, et al. (2008)
SPBC36.07	SPBC8D2.04	-1.55481	Neutral	Roguev A, et al. (2008)
SPBC215.02	SPAC3G6.01	-1.54978	Neutral	Roguev A, et al. (2008)
SPAC17G8.07	SPAC3A11.13	-1.54764	Neutral	Roguev A, et al. (2008)
SPCC550.12	SPBC725.15	-1.54274	Neutral	Roguev A, et al. (2008)
SPCC18B5.11C	SPCC23B6.03C	-1.54041	Neutral	Roguev A, et al. (2008)
SPCC18B5.11C	SPCC23B6.03C	-1.54041	Neutral	Roguev A, et al. (2008)
SPBC902.02C	SPAC664.07C	-1.53638	Neutral	Roguev A, et al. (2008)
SPBP4H10.16C	SPBC24C6.05	-1.53048	Neutral	Roguev A, et al. (2008)
SPBC3D6.04C	SPBC2G2.02	-1.52784	Neutral	Roguev A, et al. (2008)
SPCC11E10.06C	SPBC215.02	-1.52734	Neutral	Roguev A, et al. (2008)
SPAC20H4.03C	SPBC1778.02	-1.52684	Neutral	Roguev A, et al. (2008)
SPBC17A3.03C	SPBC119.08	-1.52283	Neutral	Roguev A, et al. (2008)
SPCC31H12.08C	SPAC11E3.01C	-1.52178	Neutral	Roguev A, et al. (2008)
SPBC660.13C	SPAC4H3.05	-1.51884	Neutral	Roguev A, et al. (2008)
SPAPB1E7.02C	SPAC17G8.09	-1.51861	Neutral	Roguev A, et al. (2008)
SPAC18G6.15	SPBC30D10.04	-1.518	Neutral	Roguev A, et al. (2008)
SPBC1604.20C	SPBC1685.15C	-1.51171	Neutral	Roguev A, et al. (2008)
SPAC3H8.07C	SPBC11B10.10C	-1.50307	Neutral	Roguev A, et al. (2008)
SPAC20H4.03C	SPAC1952.07	-1.49108	Neutral	Roguev A, et al. (2008)
SPAC227.05	SPAC3G6.01	-1.49062	Neutral	Roguev A, et al. (2008)
SPAC227.05	SPBC32H8.11	-1.48973	Neutral	Roguev A, et al. (2008)
SPBC119.08	SPAC3A11.13	-1.48673	Neutral	Roguev A, et al. (2008)
SPBC11C11.11C	SPBC215.02	-1.48317	Neutral	Roguev A, et al. (2008)
SPAC4C5.02C	SPBC839.13C	-1.48236	Neutral	Roguev A, et al. (2008)
SPAC3G9.07C	SPCC1450.02	-1.47935	Neutral	Roguev A, et al. (2008)
SPAC3G9.07C	SPCC1450.02	-1.47935	Neutral	Roguev A, et al. (2008)
SPAC13C5.07	SPAC1B3.03C	-1.47867	Neutral	Roguev A, et al. (2008)
SPBC337.16	SPBC1105.14	-1.47786	Neutral	Roguev A, et al. (2008)
SPBC17A3.03C	SPAC1782.05	-1.47732	Neutral	Roguev A, et al. (2008)
SPCC1235.09	SPAC3G6.01	-1.47435	Neutral	Roguev A, et al. (2008)
SPCC18.11C	SPAC23H4.08	-1.47189	Neutral	Roguev A, et al. (2008)
SPBC31F10.13C	SPAC1834.04	-1.47091	Neutral	Roguev A, et al. (2008)
SPBC31F10.13C	SPAC1834.04	-1.47091	Neutral	Roguev A, et al. (2008)
SPBC31F10.13C	SPAC1834.04	-1.47091	Neutral	Roguev A, et al. (2008)
SPBC31F10.13C	SPAC1834.04	-1.47091	Neutral	Roguev A, et al. (2008)
SPAC20H4.03C	SPCC576.13	-1.47054	Neutral	Roguev A, et al. (2008)
SPAC22E12.11C	SPBC1105.14	-1.46797	Neutral	Roguev A, et al. (2008)
SPCC18.06C	SPAC1B3.05	-1.46594	Neutral	Roguev A, et al. (2008)
SPCC18.06C	SPAC1B3.05	-1.46594	Neutral	Roguev A, et al. (2008)
SPBC800.03	SPBP8B7.21	-1.46506	Neutral	Roguev A, et al. (2008)
SPBC1347.12	SPAC1952.02	-1.46234	Neutral	Roguev A, et al. (2008)
SPAC17A2.13C	SPBC32H8.11	-1.46187	Neutral	Roguev A, et al. (2008)
SPAC6B12.05C	SPAC589.02C	-1.46128	Neutral	Roguev A, et al. (2008)
SPCC23B6.03C	SPCC576.13	-1.46114	Neutral	Roguev A, et al. (2008)
SPCC18B5.11C	SPAPB1E7.06C	-1.46079	Neutral	Roguev A, et al. (2008)
SPCC548.04	SPBC543.10	-1.46042	Neutral	Roguev A, et al. (2008)
SPAPYUG7.04C	SPCC576.13	-1.4592	Neutral	Roguev A, et al. (2008)
SPAC29B12.06C	SPAC6G9.08	-1.45916	Neutral	Roguev A, et al. (2008)
SPBC1604.19C	SPBC13E7.09	-1.45849	Neutral	Roguev A, et al. (2008)
SPAC664.02C	SPAC23H3.08C	-1.45573	Neutral	Roguev A, et al. (2008)
SPAC227.10	SPAC637.06	-1.45531	Neutral	Roguev A, et al. (2008)
SPAC227.10	SPAC637.06	-1.45531	Neutral	Roguev A, et al. (2008)
SPCC285.13C	SPAC17G8.05	-1.45141	Neutral	Roguev A, et al. (2008)
SPAC23C11.04C	SPBC119.14	-1.45006	Neutral	Roguev A, et al. (2008)
SPCC622.08C	SPAC1834.03C	-1.44923	Neutral	Roguev A, et al. (2008)
SPAC3G6.06C	SPAC4G9.02	-1.44475	Neutral	Roguev A, et al. (2008)
SPCC576.13	SPBP22H7.05C	-1.44255	Neutral	Roguev A, et al. (2008)
SPCC576.13	SPBP22H7.05C	-1.44255	Neutral	Roguev A, et al. (2008)
SPAPB1E7.02C	SPAC22E12.11C	-1.44072	Neutral	Roguev A, et al. (2008)
SPAC14C4.12C	SPAC3C7.12	-1.44012	Neutral	Roguev A, et al. (2008)
SPAC664.02C	SPBC36B7.08C	-1.43559	Neutral	Roguev A, et al. (2008)
SPAC227.05	SPBC1D7.01	-1.43533	Neutral	Roguev A, et al. (2008)
SPAC3G9.07C	SPAC2F3.15	-1.43417	Neutral	Roguev A, et al. (2008)
SPAC3G9.07C	SPAC2F3.15	-1.43417	Neutral	Roguev A, et al. (2008)
SPAC16A10.05C	SPAC18G6.15	-1.43313	Neutral	Roguev A, et al. (2008)
SPAC3G6.06C	SPAC26H5.03	-1.42867	Neutral	Roguev A, et al. (2008)
SPCC1235.05C	SPBC17D11.04C	-1.4258	Neutral	Roguev A, et al. (2008)
SPAC20H4.03C	SPAPYUG7.04C	-1.42448	Neutral	Roguev A, et al. (2008)
SPAC23H4.08	SPBP8B7.21	-1.42393	Neutral	Roguev A, et al. (2008)
SPBC13E7.08C	SPAC1783.05	-1.42044	Neutral	Roguev A, et al. (2008)
SPCC4G3.15C	SPCC18.06C	-1.41627	Neutral	Roguev A, et al. (2008)
SPAC3H8.07C	SPAC17G8.07	-1.41574	Neutral	Roguev A, et al. (2008)
SPAC9.05	SPAC688.10	-1.41405	Neutral	Roguev A, et al. (2008)
SPCP25A2.02C	SPAC13C5.07	-1.41392	Neutral	Roguev A, et al. (2008)
SPAC227.10	SPAC2F3.15	-1.4139	Neutral	Roguev A, et al. (2008)
SPAC1F5.09C	SPAC3A11.13	-1.41179	Neutral	Roguev A, et al. (2008)
SPBC887.04C	SPAC1071.02	-1.40891	Neutral	Roguev A, et al. (2008)
SPBC36B7.08C	SPBC8D2.03C	-1.4063	Neutral	Roguev A, et al. (2008)
SPAC4C5.02C	SPBC800.03	-1.40621	Neutral	Roguev A, et al. (2008)
SPBP35G2.08C	SPAC3G6.01	-1.40615	Neutral	Roguev A, et al. (2008)
SPBP35G2.08C	SPAC3G6.01	-1.40615	Neutral	Roguev A, et al. (2008)
SPBC36.05C	SPBC28F2.11	-1.40007	Neutral	Roguev A, et al. (2008)
SPBP4H10.16C	SPAC31F12.01	-1.39674	Neutral	Roguev A, et al. (2008)
SPBC902.02C	SPAC14C4.13	-1.39577	Neutral	Roguev A, et al. (2008)
SPCC11E10.06C	SPBC36.05C	-1.3945	Neutral	Roguev A, et al. (2008)
SPAC1B3.02C	SPBC31F10.13C	-1.39423	Neutral	Roguev A, et al. (2008)
SPAC1B3.02C	SPBC31F10.13C	-1.39423	Neutral	Roguev A, et al. (2008)
SPCC4G3.15C	SPBC1347.02	-1.39401	Neutral	Roguev A, et al. (2008)
SPCC18B5.11C	SPCC132.02	-1.39378	Neutral	Roguev A, et al. (2008)
SPAC3H8.07C	SPBC12C2.05C	-1.39074	Neutral	Roguev A, et al. (2008)
SPBC13E7.08C	SPAC23G3.10C	-1.3898	Neutral	Roguev A, et al. (2008)
SPAC694.06C	SPAC3G6.06C	-1.38669	Neutral	Roguev A, et al. (2008)
SPAC20H4.04	SPAPB24D3.04C	-1.38595	Neutral	Roguev A, et al. (2008)
SPBC2D10.14C	SPBC1604.20C	-1.38366	Neutral	Roguev A, et al. (2008)
SPBC3D6.04C	SPCC16C4.11	-1.38001	Neutral	Roguev A, et al. (2008)
SPAC1556.08C	SPCC1235.09	-1.3783	Neutral	Roguev A, et al. (2008)
SPBP8B7.21	SPBC2G5.02C	-1.37721	Neutral	Roguev A, et al. (2008)
SPBP8B7.21	SPBC2G5.02C	-1.37721	Neutral	Roguev A, et al. (2008)
SPAC1687.16C	SPBC337.16	-1.37462	Neutral	Roguev A, et al. (2008)
SPBC29A3.05	SPAC3A11.13	-1.36572	Neutral	Roguev A, et al. (2008)
SPBC342.06C	SPBC1709.11C	-1.36486	Neutral	Roguev A, et al. (2008)
SPBC342.06C	SPBC1709.11C	-1.36486	Neutral	Roguev A, et al. (2008)
SPCC550.12	SPCC285.17	-1.36134	Neutral	Roguev A, et al. (2008)
SPCC550.12	SPCC285.17	-1.36134	Neutral	Roguev A, et al. (2008)
SPBP35G2.13C	SPAC3A11.13	-1.35982	Neutral	Roguev A, et al. (2008)
SPCC18.06C	SPAC3A12.12	-1.35818	Neutral	Roguev A, et al. (2008)
SPBC337.03	SPBC1D7.01	-1.35509	Neutral	Roguev A, et al. (2008)
SPAC57A10.09C	SPAC227.05	-1.35357	Neutral	Roguev A, et al. (2008)
SPAC57A10.09C	SPAC227.05	-1.35357	Neutral	Roguev A, et al. (2008)
SPAC31A2.15C	SPAC14C4.13	-1.35204	Neutral	Roguev A, et al. (2008)
SPBC119.08	SPAC1952.05	-1.35136	Neutral	Roguev A, et al. (2008)
SPBC26H8.05C	SPAC18G6.15	-1.34855	Neutral	Roguev A, et al. (2008)
SPAC3A11.13	SPAC1783.05	-1.34761	Neutral	Roguev A, et al. (2008)
SPCC18.11C	SPBC337.16	-1.34728	Neutral	Roguev A, et al. (2008)
SPBC36.05C	SPBP23A10.16	-1.34552	Neutral	Roguev A, et al. (2008)
SPCC1223.04C	SPBC215.02	-1.34514	Neutral	Roguev A, et al. (2008)
SPBP35G2.13C	SPCC285.17	-1.34403	Neutral	Roguev A, et al. (2008)
SPBC1709.11C	SPBC1105.14	-1.34152	Neutral	Roguev A, et al. (2008)
SPBC1709.11C	SPBC1105.14	-1.34152	Neutral	Roguev A, et al. (2008)
SPBC1D7.01	SPAC631.02	-1.33981	Neutral	Roguev A, et al. (2008)
SPBC26H8.05C	SPAC3A12.12	-1.33764	Neutral	Roguev A, et al. (2008)
SPAC1F5.09C	SPAC31F12.01	-1.33727	Neutral	Roguev A, et al. (2008)
SPAC9G1.12	SPAC328.05	-1.33484	Neutral	Roguev A, et al. (2008)
SPAC9G1.12	SPAC328.05	-1.33484	Neutral	Roguev A, et al. (2008)
SPBC1709.11C	SPBC2G5.02C	-1.33451	Neutral	Roguev A, et al. (2008)
SPBC1709.11C	SPBC2G5.02C	-1.33451	Neutral	Roguev A, et al. (2008)
SPAC23H3.08C	SPAC694.06C	-1.33403	Neutral	Roguev A, et al. (2008)
SPBC660.13C	SPAC3G6.01	-1.33267	Neutral	Roguev A, et al. (2008)
SPBC18E5.05C	SPBC215.02	-1.33013	Neutral	Roguev A, et al. (2008)
SPBC887.04C	SPBP4H10.16C	-1.32963	Neutral	Roguev A, et al. (2008)
SPBC29A3.05	SPBC20F10.06	-1.32795	Neutral	Roguev A, et al. (2008)
SPBC337.16	SPAC25B8.05	-1.32741	Neutral	Roguev A, et al. (2008)
SPBC6B1.02	SPAC3A11.13	-1.32651	Neutral	Roguev A, et al. (2008)
SPBC6B1.02	SPAC3A11.13	-1.32651	Neutral	Roguev A, et al. (2008)
SPCC757.10	SPAC227.10	-1.32559	Neutral	Roguev A, et al. (2008)
SPAC3C7.01C	SPBC215.02	-1.32275	Neutral	Roguev A, et al. (2008)
SPAC3G9.07C	SPBC354.03	-1.32031	Neutral	Roguev A, et al. (2008)
SPAC3G9.07C	SPBC354.03	-1.32031	Neutral	Roguev A, et al. (2008)
SPBC11B10.10C	SPBC800.03	-1.31587	Neutral	Roguev A, et al. (2008)
SPCC663.05C	SPAC3G9.07C	-1.31502	Neutral	Roguev A, et al. (2008)
SPAC23H3.08C	SPAC17A5.11	-1.31384	Neutral	Roguev A, et al. (2008)
SPCC18B5.10C	SPAC23C11.04C	-1.31207	Neutral	Roguev A, et al. (2008)
SPAC18G6.15	SPAC3G6.01	-1.31131	Neutral	Roguev A, et al. (2008)
SPCC285.17	SPAC18G6.15	-1.3108	Neutral	Roguev A, et al. (2008)
SPCC550.12	SPBP8B7.21	-1.31058	Neutral	Roguev A, et al. (2008)
SPAC3G9.07C	SPAC1B3.05	-1.31011	Neutral	Roguev A, et al. (2008)
SPAC3A11.13	SPBC29A3.13	-1.30909	Neutral	Roguev A, et al. (2008)
SPCC1235.09	SPAC1B3.03C	-1.30886	Neutral	Roguev A, et al. (2008)
SPCC757.10	SPCC188.02	-1.30721	Neutral	Roguev A, et al. (2008)
SPAC3H8.07C	SPBC557.04	-1.30682	Neutral	Roguev A, et al. (2008)
SPAC3H8.07C	SPBC557.04	-1.30682	Neutral	Roguev A, et al. (2008)
SPAC664.07C	SPCC622.08C	-1.30618	Neutral	Roguev A, et al. (2008)
SPCC188.02	SPBC1778.04	-1.30323	Neutral	Roguev A, et al. (2008)
SPBC557.04	SPBC215.02	-1.30011	Neutral	Roguev A, et al. (2008)
SPBC557.04	SPBC215.02	-1.30011	Neutral	Roguev A, et al. (2008)
SPBC215.02	SPAC3G6.11	-1.29817	Neutral	Roguev A, et al. (2008)
SPAC13C5.07	SPBC543.10	-1.2969	Neutral	Roguev A, et al. (2008)
SPAC9.05	SPAC4H3.05	-1.29543	Neutral	Roguev A, et al. (2008)
SPAC31A2.15C	SPBC20F10.06	-1.29285	Neutral	Roguev A, et al. (2008)
SPBC902.02C	SPCC1235.09	-1.286	Neutral	Roguev A, et al. (2008)
SPAC3G9.07C	SPAC1B3.03C	-1.28083	Neutral	Roguev A, et al. (2008)
SPAC3G9.07C	SPAC1B3.03C	-1.28083	Neutral	Roguev A, et al. (2008)
SPCC31H12.08C	SPAC3C7.01C	-1.2808	Neutral	Roguev A, et al. (2008)
SPAC23H4.08	SPAC1783.05	-1.27922	Neutral	Roguev A, et al. (2008)
SPAC20H4.03C	SPBC215.02	-1.27671	Neutral	Roguev A, et al. (2008)
SPCC11E10.06C	SPBC800.03	-1.27666	Neutral	Roguev A, et al. (2008)
SPAC631.02	SPAC1834.03C	-1.27577	Neutral	Roguev A, et al. (2008)
SPBC12D12.06	SPAC26H5.03	-1.27408	Neutral	Roguev A, et al. (2008)
SPAC23H3.05C	SPAC22E12.11C	-1.27079	Neutral	Roguev A, et al. (2008)
SPAC664.02C	SPAC23G3.10C	-1.26971	Neutral	Roguev A, et al. (2008)
SPAC31A2.15C	SPAC664.07C	-1.26911	Neutral	Roguev A, et al. (2008)
SPBC887.04C	SPCC285.17	-1.26775	Neutral	Roguev A, et al. (2008)
SPBC13E7.08C	SPAC11E3.01C	-1.2635	Neutral	Roguev A, et al. (2008)
SPAC4C5.02C	SPBC6B1.02	-1.26259	Neutral	Roguev A, et al. (2008)
SPAC17G8.07	SPBC23E6.08	-1.25962	Neutral	Roguev A, et al. (2008)
SPBC342.06C	SPAC631.02	-1.25911	Neutral	Roguev A, et al. (2008)
SPAC3H8.07C	SPAC589.02C	-1.25893	Neutral	Roguev A, et al. (2008)
SPBC800.03	SPBC36.07	-1.25806	Neutral	Roguev A, et al. (2008)
SPAC3G6.06C	SPAPB21F2.03	-1.25453	Neutral	Roguev A, et al. (2008)
SPBP35G2.13C	SPBC23E6.08	-1.25387	Neutral	Roguev A, et al. (2008)
SPAC227.05	SPBC23E6.08	-1.25148	Neutral	Roguev A, et al. (2008)
SPBC30B4.02C	SPCC1235.09	-1.2496	Neutral	Roguev A, et al. (2008)
SPBC1709.11C	SPAC1B3.05	-1.24871	Neutral	Roguev A, et al. (2008)
SPAC694.06C	SPBC106.01	-1.24771	Neutral	Roguev A, et al. (2008)
SPBC29A3.05	SPAC17A2.12	-1.24102	Neutral	Roguev A, et al. (2008)
SPBC354.03	SPAC3C7.01C	-1.23904	Neutral	Roguev A, et al. (2008)
SPAPB1E7.02C	SPAC18G6.15	-1.23823	Neutral	Roguev A, et al. (2008)
SPAC31A2.15C	SPBC3D6.04C	-1.2364	Neutral	Roguev A, et al. (2008)
SPBP35G2.06C	SPBC1347.12	-1.23633	Neutral	Roguev A, et al. (2008)
SPBC17D11.04C	SPAC19G12.08	-1.236	Neutral	Roguev A, et al. (2008)
SPCC18B5.11C	SPBC31F10.13C	-1.23193	Neutral	Roguev A, et al. (2008)
SPCC18B5.11C	SPBC31F10.13C	-1.23193	Neutral	Roguev A, et al. (2008)
SPBC29A3.05	SPAC17G8.05	-1.22771	Neutral	Roguev A, et al. (2008)
SPBC582.10C	SPBC1D7.01	-1.22607	Neutral	Roguev A, et al. (2008)
SPAC13C5.07	SPAC17C9.09C	-1.22401	Neutral	Roguev A, et al. (2008)
SPBC2D10.14C	SPBC1347.12	-1.22339	Neutral	Roguev A, et al. (2008)
SPAC23H3.05C	SPBC1105.14	-1.22302	Neutral	Roguev A, et al. (2008)
SPAC3H8.07C	SPAC1B3.02C	-1.22266	Neutral	Roguev A, et al. (2008)
SPAC13A11.04C	SPBP23A10.16	-1.22074	Neutral	Roguev A, et al. (2008)
SPAC12G12.01C	SPAC25B8.05	-1.21829	Neutral	Roguev A, et al. (2008)
SPCC306.04C	SPAC1783.05	-1.21654	Neutral	Roguev A, et al. (2008)
SPAC57A10.09C	SPBC337.16	-1.21067	Neutral	Roguev A, et al. (2008)
SPCC594.05C	SPBC800.05C	-1.21067	Neutral	Roguev A, et al. (2008)
SPCC594.05C	SPAC1834.04	-1.20988	Neutral	Roguev A, et al. (2008)
SPAPB1E7.02C	SPAC644.09	-1.20394	Neutral	Roguev A, et al. (2008)
SPBC36.05C	SPAC17A2.13C	-1.20059	Neutral	Roguev A, et al. (2008)
SPAC4C5.02C	SPBC15D4.15	-1.20056	Neutral	Roguev A, et al. (2008)
SPBC1105.09	SPBC543.10	-1.19985	Neutral	Roguev A, et al. (2008)
SPAC227.10	SPBC337.16	-1.19942	Neutral	Roguev A, et al. (2008)
SPAC4C5.02C	SPAC11E3.01C	-1.19877	Neutral	Roguev A, et al. (2008)
SPAC17G8.13C	SPAC11E3.01C	-1.19867	Neutral	Roguev A, et al. (2008)
SPBC13G1.08C	SPAC227.10	-1.19857	Neutral	Roguev A, et al. (2008)
SPCC31H12.08C	SPAC3C7.12	-1.19814	Neutral	Roguev A, et al. (2008)
SPAC14C4.12C	SPCC23B6.03C	-1.19798	Neutral	Roguev A, et al. (2008)
SPBC36.05C	SPCC1450.02	-1.19692	Neutral	Roguev A, et al. (2008)
SPBC36.05C	SPCC1450.02	-1.19692	Neutral	Roguev A, et al. (2008)
SPBC577.13	SPAC4F10.04	-1.19566	Neutral	Roguev A, et al. (2008)
SPBC1347.08C	SPAC3G6.06C	-1.1924	Neutral	Roguev A, et al. (2008)
SPAC3G9.07C	SPAC17C9.09C	-1.19229	Neutral	Roguev A, et al. (2008)
SPBC3H7.07C	SPCC285.17	-1.19206	Neutral	Roguev A, et al. (2008)
SPAC6G9.03C	SPAC644.09	-1.1892	Neutral	Roguev A, et al. (2008)
SPAC694.06C	SPCC285.17	-1.18876	Neutral	Roguev A, et al. (2008)
SPBC3H7.10	SPAC1834.04	-1.18536	Neutral	Roguev A, et al. (2008)
SPBC3H7.10	SPAC1834.04	-1.18536	Neutral	Roguev A, et al. (2008)
SPAC11E3.01C	SPBP8B7.21	-1.18493	Neutral	Roguev A, et al. (2008)
SPBC1773.11C	SPBC23E6.08	-1.18408	Neutral	Roguev A, et al. (2008)
SPBC1773.11C	SPBC23E6.08	-1.18408	Neutral	Roguev A, et al. (2008)
SPBC11B10.10C	SPAC17A2.12	-1.18383	Neutral	Roguev A, et al. (2008)
SPBC24C6.05	SPBP8B7.21	-1.17893	Neutral	Roguev A, et al. (2008)
SPAC20H4.03C	SPAC25B8.07C	-1.17741	Neutral	Roguev A, et al. (2008)
SPAC19D5.06C	SPBC31F10.13C	-1.17726	Neutral	Roguev A, et al. (2008)
SPBC582.10C	SPAC227.05	-1.1764	Neutral	Roguev A, et al. (2008)
SPBC16D10.07C	SPBC13E7.09	-1.17624	Neutral	Roguev A, et al. (2008)
SPAC1F5.09C	SPAC23C4.12	-1.17218	Neutral	Roguev A, et al. (2008)
SPAC1F5.09C	SPAC23C4.12	-1.17218	Neutral	Roguev A, et al. (2008)
SPAC17A2.13C	SPBC32F12.02	-1.17125	Neutral	Roguev A, et al. (2008)
SPAC20H4.03C	SPBC342.06C	-1.17046	Neutral	Roguev A, et al. (2008)
SPBC32F12.02	SPAC25B8.05	-1.16063	Neutral	Roguev A, et al. (2008)
SPAC4H3.05	SPAC1952.07	-1.16052	Neutral	Roguev A, et al. (2008)
SPBC13E7.08C	SPAC589.02C	-1.15974	Neutral	Roguev A, et al. (2008)
SPAC3H8.07C	SPBC3D6.04C	-1.15893	Neutral	Roguev A, et al. (2008)
SPAC3G9.07C	SPAC13C5.07	-1.15891	Neutral	Roguev A, et al. (2008)
SPAC13C5.07	SPBC1105.14	-1.15841	Neutral	Roguev A, et al. (2008)
SPAC22E12.11C	SPBP23A10.16	-1.15819	Neutral	Roguev A, et al. (2008)
SPBC947.10	SPAC23D3.09	-1.15779	Neutral	Roguev A, et al. (2008)
SPAC227.05	SPBC342.05	-1.15514	Neutral	Roguev A, et al. (2008)
SPAC589.02C	SPBP22H7.05C	-1.15452	Neutral	Roguev A, et al. (2008)
SPCC23B6.03C	SPCC285.17	-1.15435	Neutral	Roguev A, et al. (2008)
SPBC354.03	SPBC1105.14	-1.15266	Neutral	Roguev A, et al. (2008)
SPBC18H10.08C	SPBC1703.14C	-1.15082	Neutral	Roguev A, et al. (2008)
SPCC18.11C	SPBC1778.02	-1.1508	Neutral	Roguev A, et al. (2008)
SPBC800.03	SPBC557.04	-1.14986	Neutral	Roguev A, et al. (2008)
SPCC663.05C	SPAC16A10.02	-1.14841	Neutral	Roguev A, et al. (2008)
SPCC18.11C	SPAC13C5.07	-1.14772	Neutral	Roguev A, et al. (2008)
SPAC13A11.04C	SPAC3G9.07C	-1.14552	Neutral	Roguev A, et al. (2008)
SPBC31F10.13C	SPCC126.03	-1.14392	Neutral	Roguev A, et al. (2008)
SPAC31A2.15C	SPAC23H3.08C	-1.14133	Neutral	Roguev A, et al. (2008)
SPAC20H4.03C	SPAC23H4.08	-1.13796	Neutral	Roguev A, et al. (2008)
SPBP22H7.05C	SPAC23D3.09	-1.12506	Neutral	Roguev A, et al. (2008)
SPBC1105.11C	SPAC29A4.20	-1.12475	Neutral	Roguev A, et al. (2008)
SPAC13C5.07	SPAC2F3.15	-1.12447	Neutral	Roguev A, et al. (2008)
SPAC644.09	SPAC3A11.13	-1.12295	Neutral	Roguev A, et al. (2008)
SPCC18B5.11C	SPBC2G5.02C	-1.1209	Neutral	Roguev A, et al. (2008)
SPBC3H7.10	SPBC1105.11C	-1.11803	Neutral	Roguev A, et al. (2008)
SPBC3H7.10	SPBC1105.11C	-1.11803	Neutral	Roguev A, et al. (2008)
SPAC20H4.08	SPAC3A11.13	-1.1177	Neutral	Roguev A, et al. (2008)
SPBC902.02C	SPBC19C7.02	-1.1166	Neutral	Roguev A, et al. (2008)
SPBC342.06C	SPAC1783.05	-1.11645	Neutral	Roguev A, et al. (2008)
SPCC663.05C	SPBC8D2.04	-1.11471	Neutral	Roguev A, et al. (2008)
SPCC663.05C	SPBC8D2.04	-1.11471	Neutral	Roguev A, et al. (2008)
SPBC26H8.05C	SPBC30D10.04	-1.11433	Neutral	Roguev A, et al. (2008)
SPBC32F12.02	SPBC31F10.13C	-1.1139	Neutral	Roguev A, et al. (2008)
SPBC32F12.02	SPBC31F10.13C	-1.1139	Neutral	Roguev A, et al. (2008)
SPCC132.02	SPBP4H10.16C	-1.11385	Neutral	Roguev A, et al. (2008)
SPCC11E10.06C	SPAC25B8.11	-1.11245	Neutral	Roguev A, et al. (2008)
SPAC3H8.07C	SPAC22E12.11C	-1.11226	Neutral	Roguev A, et al. (2008)
SPCC285.13C	SPBC1709.11C	-1.11183	Neutral	Roguev A, et al. (2008)
SPBC8D2.04	SPAC29A4.20	-1.11044	Neutral	Roguev A, et al. (2008)
SPAC23H3.05C	SPBC1709.11C	-1.11016	Neutral	Roguev A, et al. (2008)
SPAC23H3.05C	SPBC1709.11C	-1.11016	Neutral	Roguev A, et al. (2008)
SPBC13E7.08C	SPBC29A3.05	-1.10988	Neutral	Roguev A, et al. (2008)
SPAC22H10.03C	SPCC364.06	-1.10984	Neutral	Roguev A, et al. (2008)
SPCC23B6.03C	SPAC3G6.01	-1.1087	Neutral	Roguev A, et al. (2008)
SPBC342.06C	SPAC11E3.04C	-1.10501	Neutral	Roguev A, et al. (2008)
SPAC2F7.08C	SPBC887.04C	-1.10247	Neutral	Roguev A, et al. (2008)
SPAC23H3.08C	SPCC550.12	-1.10138	Neutral	Roguev A, et al. (2008)
SPAC23H3.08C	SPAC16A10.02	-1.10094	Neutral	Roguev A, et al. (2008)
SPAC20G4.04C	SPBC19C7.02	-1.09841	Neutral	Roguev A, et al. (2008)
SPCC285.13C	SPCC550.12	-1.09749	Neutral	Roguev A, et al. (2008)
SPCC285.13C	SPCC550.12	-1.09749	Neutral	Roguev A, et al. (2008)
SPAC29A4.02C	SPBC3H7.10	-1.09736	Neutral	Roguev A, et al. (2008)
SPAC17A2.13C	SPAC3G6.09C	-1.09732	Neutral	Roguev A, et al. (2008)
SPBC215.02	SPAC637.06	-1.09266	Neutral	Roguev A, et al. (2008)
SPAC6G9.03C	SPBC1105.14	-1.09009	Neutral	Roguev A, et al. (2008)
SPCC18B5.10C	SPBC3D6.04C	-1.08973	Neutral	Roguev A, et al. (2008)
SPCC1223.11	SPBC2G5.02C	-1.08898	Neutral	Roguev A, et al. (2008)
SPAC23G3.08C	SPBC215.02	-1.08815	Neutral	Roguev A, et al. (2008)
SPBC342.06C	SPCC188.02	-1.08799	Neutral	Roguev A, et al. (2008)
SPAC227.10	SPBC13E7.09	-1.08693	Neutral	Roguev A, et al. (2008)
SPBC1D7.01	SPAC3A11.13	-1.08376	Neutral	Roguev A, et al. (2008)
SPAC17G8.05	SPAC3A11.13	-1.0827	Neutral	Roguev A, et al. (2008)
SPCC11E10.06C	SPCC364.06	-1.08243	Neutral	Roguev A, et al. (2008)
SPBC16D10.07C	SPBP4H10.16C	-1.08151	Neutral	Roguev A, et al. (2008)
SPAC20H4.03C	SPBP8B7.21	-1.08147	Neutral	Roguev A, et al. (2008)
SPAC227.05	SPAC9G1.10C	-1.07909	Neutral	Roguev A, et al. (2008)
SPAC13G6.01C	SPAC664.07C	-1.07637	Neutral	Roguev A, et al. (2008)
SPBC354.03	SPAC6F12.12	-1.07308	Neutral	Roguev A, et al. (2008)
SPAC227.05	SPBC2G2.02	-1.06963	Neutral	Roguev A, et al. (2008)
SPCC18B5.11C	SPBC649.03	-1.06709	Neutral	Roguev A, et al. (2008)
SPBC11B10.10C	SPAC20H4.03C	-1.06691	Neutral	Roguev A, et al. (2008)
SPAC4C5.02C	SPCC1020.05	-1.06672	Neutral	Roguev A, et al. (2008)
SPBC800.03	SPBC1709.11C	-1.06238	Neutral	Roguev A, et al. (2008)
SPBC800.03	SPBC1709.11C	-1.06238	Neutral	Roguev A, et al. (2008)
SPAC19E9.02	SPAC637.06	-1.06207	Neutral	Roguev A, et al. (2008)
SPBC28F2.10C	SPBC342.06C	-1.06174	Neutral	Roguev A, et al. (2008)
SPAC11E3.01C	SPBC1D7.01	-1.06106	Neutral	Roguev A, et al. (2008)
SPBC800.03	SPAC637.06	-1.05954	Neutral	Roguev A, et al. (2008)
SPBC11B10.10C	SPAC19G12.08	-1.05784	Neutral	Roguev A, et al. (2008)
SPAPB1E7.02C	SPAC4G9.02	-1.05765	Neutral	Roguev A, et al. (2008)
SPAC1B3.03C	SPAC15A10.11	-1.05728	Neutral	Roguev A, et al. (2008)
SPAC20H4.03C	SPBC354.03	-1.05655	Neutral	Roguev A, et al. (2008)
SPAC17A2.13C	SPBC26H8.05C	-1.0554	Neutral	Roguev A, et al. (2008)
SPAC17G8.10C	SPAC227.05	-1.05426	Neutral	Roguev A, et al. (2008)
SPAC3C7.12	SPAC1071.02	-1.0528	Neutral	Roguev A, et al. (2008)
SPCC31H12.08C	SPBC36.05C	-1.0451	Neutral	Roguev A, et al. (2008)
SPCC285.17	SPCC550.03C	-1.04112	Neutral	Roguev A, et al. (2008)
SPBC660.13C	SPBC887.04C	-1.03917	Neutral	Roguev A, et al. (2008)
SPAPB21F2.03	SPAC3G6.01	-1.03828	Neutral	Roguev A, et al. (2008)
SPAC4C5.02C	SPAC19A8.04	-1.03822	Neutral	Roguev A, et al. (2008)
SPCC18B5.10C	SPAC3G9.04	-1.03743	Neutral	Roguev A, et al. (2008)
SPBC36B7.08C	SPBC3H7.10	-1.03652	Neutral	Roguev A, et al. (2008)
SPAC4G8.05	SPAC637.06	-1.03603	Neutral	Roguev A, et al. (2008)
SPAC4G8.05	SPAC637.06	-1.03603	Neutral	Roguev A, et al. (2008)
SPBC2G5.02C	SPAC1952.02	-1.03577	Neutral	Roguev A, et al. (2008)
SPBC215.02	SPAC1783.05	-1.02908	Neutral	Roguev A, et al. (2008)
SPCC1223.11	SPAC1782.05	-1.02632	Neutral	Roguev A, et al. (2008)
SPAC23H3.08C	SPCC285.17	-1.02616	Neutral	Roguev A, et al. (2008)
SPCC663.05C	SPBC36B7.08C	-1.02612	Neutral	Roguev A, et al. (2008)
SPAC23H4.08	SPAC20H4.08	-1.02507	Neutral	Roguev A, et al. (2008)
SPAC1834.03C	SPAC25B8.05	-1.02249	Neutral	Roguev A, et al. (2008)
SPBC29A3.05	SPBC215.02	-1.02177	Neutral	Roguev A, et al. (2008)
SPCC663.05C	SPBC4B4.03	-1.02034	Neutral	Roguev A, et al. (2008)
SPCC663.05C	SPBC4B4.03	-1.02034	Neutral	Roguev A, et al. (2008)
SPBC13E7.08C	SPAC17G8.07	-1.01524	Neutral	Roguev A, et al. (2008)
SPAC23G3.10C	SPAC23D3.09	-1.01463	Neutral	Roguev A, et al. (2008)
SPBC2G2.05	SPBC839.13C	-1.01365	Neutral	Roguev A, et al. (2008)
SPBC839.13C	SPBC2G2.05	-1.01365	Neutral	Roguev A, et al. (2008)
SPCC306.04C	SPBC8D2.04	-1.01107	Neutral	Roguev A, et al. (2008)
SPBC887.04C	SPAC20H4.08	-1.01102	Neutral	Roguev A, et al. (2008)
SPBP4H10.16C	SPAC9G1.10C	-1.01038	Neutral	Roguev A, et al. (2008)
SPCC550.15C	SPCC1450.02	-1.00854	Neutral	Roguev A, et al. (2008)
SPBC577.13	SPBP8B7.21	-1.00679	Neutral	Roguev A, et al. (2008)
SPBC1604.19C	SPAC11E3.01C	-1.00542	Neutral	Roguev A, et al. (2008)
SPBC18E5.05C	SPAC227.05	-1.00416	Neutral	Roguev A, et al. (2008)
SPAC227.10	SPAC1071.02	-1.00331	Neutral	Roguev A, et al. (2008)
SPCC1739.05	SPBC12D12.06	-1.00288	Neutral	Roguev A, et al. (2008)
SPAC6B12.08	SPBC2G5.02C	-1.00217	Neutral	Roguev A, et al. (2008)
SPAC6B12.08	SPBC2G5.02C	-1.00217	Neutral	Roguev A, et al. (2008)
SPAC227.05	SPAC17G8.05	-1.00103	Neutral	Roguev A, et al. (2008)
SPCC18B5.11C	SPAC11E3.01C	-0.998862	Neutral	Roguev A, et al. (2008)
SPAC3G9.07C	SPAC630.10	-0.998558	Neutral	Roguev A, et al. (2008)
SPAC22E12.11C	SPCC584.02	-0.996571	Neutral	Roguev A, et al. (2008)
SPAC31A2.15C	SPAC821.10C	-0.993784	Neutral	Roguev A, et al. (2008)
SPAC23H4.08	SPBC1709.11C	-0.99204	Neutral	Roguev A, et al. (2008)
SPAC139.01C	SPBC23E6.08	-0.991568	Neutral	Roguev A, et al. (2008)
SPCC4G3.15C	SPAC23G3.08C	-0.990721	Neutral	Roguev A, et al. (2008)
SPBC342.06C	SPAC3G6.01	-0.990599	Neutral	Roguev A, et al. (2008)
SPCC622.08C	SPBC800.03	-0.990159	Neutral	Roguev A, et al. (2008)
SPCP25A2.02C	SPAC20H4.03C	-0.988894	Neutral	Roguev A, et al. (2008)
SPAC17A2.13C	SPCC1919.05	-0.987741	Neutral	Roguev A, et al. (2008)
SPAC23H3.05C	SPAC3G9.07C	-0.985785	Neutral	Roguev A, et al. (2008)
SPCC1450.05C	SPCC550.12	-0.98241	Neutral	Roguev A, et al. (2008)
SPAC23H3.08C	SPBP23A10.16	-0.979869	Neutral	Roguev A, et al. (2008)
SPBC1703.14C	SPAC1556.08C	-0.979168	Neutral	Roguev A, et al. (2008)
SPAC3H8.07C	SPBC6B1.02	-0.97864	Neutral	Roguev A, et al. (2008)
SPAC3H8.07C	SPBC6B1.02	-0.97864	Neutral	Roguev A, et al. (2008)
SPAC18G6.15	SPBC20F10.06	-0.978179	Neutral	Roguev A, et al. (2008)
SPCC1393.02C	SPAC694.06C	-0.977333	Neutral	Roguev A, et al. (2008)
SPBC32H8.11	SPBC215.02	-0.97646	Neutral	Roguev A, et al. (2008)
SPAC1687.16C	SPCC895.06	-0.97314	Neutral	Roguev A, et al. (2008)
SPBC1703.14C	SPBC23E6.08	-0.972453	Neutral	Roguev A, et al. (2008)
SPAC227.05	SPCC132.02	-0.972038	Neutral	Roguev A, et al. (2008)
SPAC23H3.08C	SPAC3G9.12	-0.969806	Neutral	Roguev A, et al. (2008)
SPCC285.17	SPBC8D2.04	-0.96534	Neutral	Roguev A, et al. (2008)
SPBC30D10.04	SPBC543.10	-0.963764	Neutral	Roguev A, et al. (2008)
SPAC589.02C	SPBC17D11.04C	-0.962899	Neutral	Roguev A, et al. (2008)
SPCC548.05C	SPAC3A11.13	-0.962686	Neutral	Roguev A, et al. (2008)
SPAC4H3.05	SPAC3G6.11	-0.960992	Neutral	Roguev A, et al. (2008)
SPBC36.05C	SPAC18G6.15	-0.960989	Neutral	Roguev A, et al. (2008)
SPAC11E3.01C	SPAC25B8.05	-0.960296	Neutral	Roguev A, et al. (2008)
SPAC3G9.07C	SPAC227.05	-0.959563	Neutral	Roguev A, et al. (2008)
SPBC947.08C	SPBC8D2.03C	-0.959134	Neutral	Roguev A, et al. (2008)
SPAC31A2.15C	SPAC3G6.06C	-0.957205	Neutral	Roguev A, et al. (2008)
SPAC3G6.06C	SPAC4H3.05	-0.954138	Neutral	Roguev A, et al. (2008)
SPCC548.05C	SPCC663.05C	-0.949349	Neutral	Roguev A, et al. (2008)
SPBC119.14	SPAC4H3.05	-0.948828	Neutral	Roguev A, et al. (2008)
SPBC119.14	SPAC4H3.05	-0.948828	Neutral	Roguev A, et al. (2008)
SPBC119.08	SPBP8B7.21	-0.948448	Neutral	Roguev A, et al. (2008)
SPAC17A2.13C	SPAC3G6.11	-0.947517	Neutral	Roguev A, et al. (2008)
SPCC1235.09	SPAC1783.05	-0.947274	Neutral	Roguev A, et al. (2008)
SPAC1F5.09C	SPAC3G6.09C	-0.94695	Neutral	Roguev A, et al. (2008)
SPBC902.02C	SPAC26H5.03	-0.945386	Neutral	Roguev A, et al. (2008)
SPCC18.11C	SPAC6G9.08	-0.944662	Neutral	Roguev A, et al. (2008)
SPAPB1E7.06C	SPBC2G5.02C	-0.939975	Neutral	Roguev A, et al. (2008)
SPAPB1E7.06C	SPBC2G5.02C	-0.939975	Neutral	Roguev A, et al. (2008)
SPBC12C2.08	SPBC215.02	-0.939931	Neutral	Roguev A, et al. (2008)
SPBC660.13C	SPAC20G4.04C	-0.939415	Neutral	Roguev A, et al. (2008)
SPBC649.03	SPAC26H5.03	-0.93862	Neutral	Roguev A, et al. (2008)
SPCC18B5.10C	SPBC800.03	-0.937234	Neutral	Roguev A, et al. (2008)
SPBC354.09C	SPAC1D4.03C	-0.93703	Neutral	Roguev A, et al. (2008)
SPBC1685.15C	SPAC18G6.15	-0.936543	Neutral	Roguev A, et al. (2008)
SPCC18B5.11C	SPBC1105.11C	-0.936312	Neutral	Roguev A, et al. (2008)
SPCC18B5.11C	SPBC1105.11C	-0.936312	Neutral	Roguev A, et al. (2008)
SPAC227.10	SPAC1834.04	-0.935449	Neutral	Roguev A, et al. (2008)
SPBC1D7.01	SPBC215.02	-0.934726	Neutral	Roguev A, et al. (2008)
SPAC821.10C	SPAC1952.07	-0.933628	Neutral	Roguev A, et al. (2008)
SPAC3H8.07C	SPAC57A10.09C	-0.933476	Neutral	Roguev A, et al. (2008)
SPBC3H7.07C	SPCC757.10	-0.932995	Neutral	Roguev A, et al. (2008)
SPAC17G8.07	SPBC557.04	-0.932919	Neutral	Roguev A, et al. (2008)
SPAPB1E7.02C	SPAC1F5.09C	-0.932605	Neutral	Roguev A, et al. (2008)
SPBC12D12.06	SPBC1105.14	-0.932471	Neutral	Roguev A, et al. (2008)
SPAC1556.08C	SPAC16A10.02	-0.92954	Neutral	Roguev A, et al. (2008)
SPAC3H8.07C	SPCC285.17	-0.927857	Neutral	Roguev A, et al. (2008)
SPCC550.12	SPBP22H7.05C	-0.926945	Neutral	Roguev A, et al. (2008)
SPBC13E7.08C	SPBC31F10.13C	-0.926143	Neutral	Roguev A, et al. (2008)
SPBC13E7.08C	SPBC31F10.13C	-0.926143	Neutral	Roguev A, et al. (2008)
SPAC227.05	SPBC119.08	-0.925706	Neutral	Roguev A, et al. (2008)
SPCC285.13C	SPAC17G8.07	-0.923571	Neutral	Roguev A, et al. (2008)
SPCC663.05C	SPBC342.06C	-0.922045	Neutral	Roguev A, et al. (2008)
SPAC227.05	SPBC16D10.07C	-0.92024	Neutral	Roguev A, et al. (2008)
SPCC663.05C	SPAC23D3.09	-0.916497	Neutral	Roguev A, et al. (2008)
SPAPB1E7.02C	SPCC23B6.03C	-0.915519	Neutral	Roguev A, et al. (2008)
SPBC119.14	SPAC15A10.15	-0.912889	Neutral	Roguev A, et al. (2008)
SPBC29A3.05	SPBC609.02	-0.91017	Neutral	Roguev A, et al. (2008)
SPBC1703.14C	SPBP23A10.16	-0.91	Neutral	Roguev A, et al. (2008)
SPAC1B3.03C	SPBC1778.02	-0.909184	Neutral	Roguev A, et al. (2008)
SPCC663.05C	SPBC119.14	-0.905584	Neutral	Roguev A, et al. (2008)
SPCC663.05C	SPBC119.14	-0.905584	Neutral	Roguev A, et al. (2008)
SPBC11B10.10C	SPAC227.10	-0.904176	Neutral	Roguev A, et al. (2008)
SPBC30D10.04	SPAC1952.07	-0.903685	Neutral	Roguev A, et al. (2008)
SPCC285.13C	SPBC342.06C	-0.902942	Neutral	Roguev A, et al. (2008)
SPAC227.05	SPCC550.03C	-0.901614	Neutral	Roguev A, et al. (2008)
SPAC23H3.05C	SPAC6G9.08	-0.900052	Neutral	Roguev A, et al. (2008)
SPBC32H8.11	SPAC23D3.09	-0.898337	Neutral	Roguev A, et al. (2008)
SPCC285.13C	SPAPB1E7.02C	-0.895984	Neutral	Roguev A, et al. (2008)
SPCC285.13C	SPBC800.03	-0.894334	Neutral	Roguev A, et al. (2008)
SPBP35G2.13C	SPAC17A2.12	-0.891061	Neutral	Roguev A, et al. (2008)
SPCC1450.02	SPBC543.10	-0.891002	Neutral	Roguev A, et al. (2008)
SPBC18H10.08C	SPAC3A11.13	-0.889752	Neutral	Roguev A, et al. (2008)
SPAC17H9.03C	SPBC342.05	-0.888192	Neutral	Roguev A, et al. (2008)
SPCP25A2.02C	SPAPYUG7.04C	-0.885258	Neutral	Roguev A, et al. (2008)
SPCC18.11C	SPBC342.06C	-0.885226	Neutral	Roguev A, et al. (2008)
SPAC3G6.06C	SPCC132.02	-0.884844	Neutral	Roguev A, et al. (2008)
SPBC543.03C	SPBC1778.04	-0.884134	Neutral	Roguev A, et al. (2008)
SPAC20H4.03C	SPAC11E3.01C	-0.88362	Neutral	Roguev A, et al. (2008)
SPBC28F2.10C	SPAC11E3.01C	-0.881101	Neutral	Roguev A, et al. (2008)
SPCC663.05C	SPAPB1E7.06C	-0.878671	Neutral	Roguev A, et al. (2008)
SPCC132.02	SPBC4B4.03	-0.878006	Neutral	Roguev A, et al. (2008)
SPCC550.15C	SPBC11B10.10C	-0.876854	Neutral	Roguev A, et al. (2008)
SPBC902.02C	SPAC328.01C	-0.876834	Neutral	Roguev A, et al. (2008)
SPBC13E7.08C	SPCC285.17	-0.876404	Neutral	Roguev A, et al. (2008)
SPBC1773.11C	SPAC9G1.10C	-0.876152	Neutral	Roguev A, et al. (2008)
SPAC17G8.05	SPBC1778.02	-0.875362	Neutral	Roguev A, et al. (2008)
SPBC1709.11C	SPAC15A10.15	-0.875158	Neutral	Roguev A, et al. (2008)
SPBC1709.11C	SPAC15A10.15	-0.875158	Neutral	Roguev A, et al. (2008)
SPAC3G9.07C	SPAC9G1.12	-0.875079	Neutral	Roguev A, et al. (2008)
SPCC18B5.11C	SPAC3A11.13	-0.871821	Neutral	Roguev A, et al. (2008)
SPBC660.13C	SPBC1734.07C	-0.870841	Neutral	Roguev A, et al. (2008)
SPAC13C5.07	SPBC119.14	-0.868083	Neutral	Roguev A, et al. (2008)
SPAC1F5.09C	SPAC4H3.05	-0.864865	Neutral	Roguev A, et al. (2008)
SPCC364.06	SPBC36.07	-0.864311	Neutral	Roguev A, et al. (2008)
SPAC20H4.07	SPBC2G5.02C	-0.863697	Neutral	Roguev A, et al. (2008)
SPAC1687.16C	SPBC3D6.04C	-0.863474	Neutral	Roguev A, et al. (2008)
SPBC887.04C	SPBC8D2.03C	-0.863339	Neutral	Roguev A, et al. (2008)
SPAC57A10.09C	SPBC13E7.08C	-0.863225	Neutral	Roguev A, et al. (2008)
SPAC664.02C	SPAC26H5.03	-0.862218	Neutral	Roguev A, et al. (2008)
SPBC887.04C	SPBC649.03	-0.861321	Neutral	Roguev A, et al. (2008)
SPAC22E12.11C	SPBP8B7.21	-0.860778	Neutral	Roguev A, et al. (2008)
SPBC20F10.06	SPBC215.02	-0.860238	Neutral	Roguev A, et al. (2008)
SPCC132.02	SPAC631.02	-0.859775	Neutral	Roguev A, et al. (2008)
SPAC31A2.15C	SPAC3G6.01	-0.857932	Neutral	Roguev A, et al. (2008)
SPBC1703.04	SPBP8B7.21	-0.857613	Neutral	Roguev A, et al. (2008)
SPBC337.16	SPAC3C7.01C	-0.856215	Neutral	Roguev A, et al. (2008)
SPBC530.14C	SPAPB21F2.03	-0.855631	Neutral	Roguev A, et al. (2008)
SPBC887.04C	SPAC9G1.12	-0.852919	Neutral	Roguev A, et al. (2008)
SPAC644.14C	SPBC887.04C	-0.85154	Neutral	Roguev A, et al. (2008)
SPBC3D6.04C	SPAC9G1.10C	-0.85135	Neutral	Roguev A, et al. (2008)
SPBC3H7.10	SPBC215.02	-0.851271	Neutral	Roguev A, et al. (2008)
SPAC328.06	SPBC16E9.11C	-0.850904	Neutral	Roguev A, et al. (2008)
SPBC11B10.10C	SPBC23E6.08	-0.850827	Neutral	Roguev A, et al. (2008)
SPBC1604.19C	SPAC25B8.05	-0.850697	Neutral	Roguev A, et al. (2008)
SPCC285.13C	SPAC4H3.05	-0.850378	Neutral	Roguev A, et al. (2008)
SPCC1235.09	SPBC32H8.11	-0.849392	Neutral	Roguev A, et al. (2008)
SPBC337.03	SPBC32F12.02	-0.849228	Neutral	Roguev A, et al. (2008)
SPAC11E3.01C	SPBC1105.14	-0.84672	Neutral	Roguev A, et al. (2008)
SPAC227.05	SPBC557.04	-0.845103	Neutral	Roguev A, et al. (2008)
SPAC227.05	SPBC557.04	-0.845103	Neutral	Roguev A, et al. (2008)
SPAC4C5.02C	SPBC13E7.09	-0.842868	Neutral	Roguev A, et al. (2008)
SPAC13G6.01C	SPAC20G4.04C	-0.842113	Neutral	Roguev A, et al. (2008)
SPAC19E9.01C	SPCC1235.09	-0.841012	Neutral	Roguev A, et al. (2008)
SPAC23H3.05C	SPBP8B7.21	-0.840971	Neutral	Roguev A, et al. (2008)
SPBC800.05C	SPAC2F3.15	-0.839863	Neutral	Roguev A, et al. (2008)
SPAC227.10	SPBC3H7.10	-0.838667	Neutral	Roguev A, et al. (2008)
SPBC337.16	SPBC1778.02	-0.838215	Neutral	Roguev A, et al. (2008)
SPBC11B10.10C	SPAC3G6.06C	-0.835859	Neutral	Roguev A, et al. (2008)
SPAC23H3.08C	SPBC354.03	-0.835655	Neutral	Roguev A, et al. (2008)
SPAC694.06C	SPBP35G2.06C	-0.835028	Neutral	Roguev A, et al. (2008)
SPAC630.10	SPBC354.03	-0.834703	Neutral	Roguev A, et al. (2008)
SPBC354.03	SPAC1834.04	-0.833021	Neutral	Roguev A, et al. (2008)
SPCC622.08C	SPBC8D2.03C	-0.832858	Neutral	Roguev A, et al. (2008)
SPCC285.17	SPAC1952.07	-0.83277	Neutral	Roguev A, et al. (2008)
SPAC31A2.15C	SPAC824.04	-0.830985	Neutral	Roguev A, et al. (2008)
SPAC11E3.01C	SPCC285.17	-0.830824	Neutral	Roguev A, et al. (2008)
SPCC550.12	SPBC1D7.01	-0.83044	Neutral	Roguev A, et al. (2008)
SPCC550.12	SPBC1D7.01	-0.83044	Neutral	Roguev A, et al. (2008)
SPAC17G8.13C	SPBC1709.11C	-0.830154	Neutral	Roguev A, et al. (2008)
SPBC29A3.05	SPBP22H7.05C	-0.828194	Neutral	Roguev A, et al. (2008)
SPCC550.15C	SPBC887.04C	-0.826269	Neutral	Roguev A, et al. (2008)
SPAC1B3.03C	SPAC26H5.03	-0.824969	Neutral	Roguev A, et al. (2008)
SPBC16D10.07C	SPBC2D10.13	-0.824002	Neutral	Roguev A, et al. (2008)
SPCC1919.03C	SPBC557.04	-0.823905	Neutral	Roguev A, et al. (2008)
SPCC1919.03C	SPBC557.04	-0.823905	Neutral	Roguev A, et al. (2008)
SPCC1919.03C	SPBC557.04	-0.823905	Neutral	Roguev A, et al. (2008)
SPAC23C11.04C	SPCC622.17	-0.823584	Neutral	Roguev A, et al. (2008)
SPAC31A2.15C	SPBC23E6.08	-0.821839	Neutral	Roguev A, et al. (2008)
SPCC1450.02	SPBC1709.11C	-0.820969	Neutral	Roguev A, et al. (2008)
SPCC1450.02	SPBC1709.11C	-0.820969	Neutral	Roguev A, et al. (2008)
SPBP35G2.13C	SPAC4C5.02C	-0.82088	Neutral	Roguev A, et al. (2008)
SPBP35G2.13C	SPBC887.04C	-0.82055	Neutral	Roguev A, et al. (2008)
SPCC548.04	SPBC1347.12	-0.819799	Neutral	Roguev A, et al. (2008)
SPCC1919.03C	SPBC2G5.02C	-0.819179	Neutral	Roguev A, et al. (2008)
SPBC2G2.02	SPAC31F12.01	-0.817246	Neutral	Roguev A, et al. (2008)
SPBC2F12.03C	SPBC4B4.03	-0.817151	Neutral	Roguev A, et al. (2008)
SPBC11B10.10C	SPAC25B8.05	-0.816986	Neutral	Roguev A, et al. (2008)
SPAC22F3.03C	SPAC17A5.11	-0.816887	Neutral	Roguev A, et al. (2008)
SPBC660.13C	SPAC1F5.09C	-0.816706	Neutral	Roguev A, et al. (2008)
SPAC23C4.12	SPBC543.10	-0.816285	Neutral	Roguev A, et al. (2008)
SPCC18B5.11C	SPCC576.13	-0.815563	Neutral	Roguev A, et al. (2008)
SPBC28F2.11	SPAC637.06	-0.814973	Neutral	Roguev A, et al. (2008)
SPAC17A2.13C	SPCC285.17	-0.814078	Neutral	Roguev A, et al. (2008)
SPAC17G8.05	SPBC31F10.13C	-0.809638	Neutral	Roguev A, et al. (2008)
SPAC3G9.07C	SPAC22E12.11C	-0.809251	Neutral	Roguev A, et al. (2008)
SPBC660.13C	SPAC17A2.13C	-0.80877	Neutral	Roguev A, et al. (2008)
SPCC285.16C	SPAC19G12.02C	-0.807948	Neutral	Roguev A, et al. (2008)
SPCC11E10.07C	SPAC4A8.09C	-0.807591	Neutral	Roguev A, et al. (2008)
SPBC31F10.10C	SPBC12D12.06	-0.806	Neutral	Roguev A, et al. (2008)
SPAC664.02C	SPAC23D3.09	-0.803999	Neutral	Roguev A, et al. (2008)
SPBC342.06C	SPCC1450.02	-0.802972	Neutral	Roguev A, et al. (2008)
SPBC2D10.14C	SPAC926.07C	-0.802827	Neutral	Roguev A, et al. (2008)
SPAC23C4.02	SPCC550.12	-0.802262	Neutral	Roguev A, et al. (2008)
SPCC1235.09	SPBC32F12.02	-0.801266	Neutral	Roguev A, et al. (2008)
SPBP4H10.17C	SPBC29A3.05	-0.800308	Neutral	Roguev A, et al. (2008)
SPCC417.06C	SPBC119.14	-0.799381	Neutral	Roguev A, et al. (2008)
SPBC36B7.08C	SPAC3A12.12	-0.798886	Neutral	Roguev A, et al. (2008)
SPAC57A10.09C	SPBC2G5.02C	-0.797095	Neutral	Roguev A, et al. (2008)
SPAC3H8.07C	SPAC17G8.13C	-0.797017	Neutral	Roguev A, et al. (2008)
SPCC663.05C	SPAC26H5.03	-0.795389	Neutral	Roguev A, et al. (2008)
SPAC17A5.02C	SPAC3A11.13	-0.795176	Neutral	Roguev A, et al. (2008)
SPAC23G3.10C	SPBC1105.11C	-0.794844	Neutral	Roguev A, et al. (2008)
SPBC2A9.04C	SPBC1604.19C	-0.794143	Neutral	Roguev A, et al. (2008)
SPCC663.05C	SPBC354.03	-0.794133	Neutral	Roguev A, et al. (2008)
SPBC2D10.14C	SPAC3C7.12	-0.793935	Neutral	Roguev A, et al. (2008)
SPBC29A3.09C	SPBC1347.02	-0.793852	Neutral	Roguev A, et al. (2008)
SPBC887.04C	SPAC19E9.02	-0.793738	Neutral	Roguev A, et al. (2008)
SPAC31A2.15C	SPAC15A10.15	-0.793528	Neutral	Roguev A, et al. (2008)
SPCC18B5.11C	SPAC3G6.01	-0.793307	Neutral	Roguev A, et al. (2008)
SPBP35G2.08C	SPAC1783.05	-0.792731	Neutral	Roguev A, et al. (2008)
SPBP35G2.08C	SPAC1783.05	-0.792731	Neutral	Roguev A, et al. (2008)
SPAC688.10	SPAC1952.05	-0.792384	Neutral	Roguev A, et al. (2008)
SPBC887.04C	SPBC1347.02	-0.791369	Neutral	Roguev A, et al. (2008)
SPBC29A3.09C	SPBC8D2.03C	-0.788102	Neutral	Roguev A, et al. (2008)
SPAC19A8.04	SPBC2G5.02C	-0.787477	Neutral	Roguev A, et al. (2008)
SPAC6G9.03C	SPBC12D12.06	-0.787073	Neutral	Roguev A, et al. (2008)
SPBC30B4.02C	SPCC1739.05	-0.786998	Neutral	Roguev A, et al. (2008)
SPAC3A11.13	SPBC2G5.02C	-0.786933	Neutral	Roguev A, et al. (2008)
SPAC3A11.13	SPBC2G5.02C	-0.786933	Neutral	Roguev A, et al. (2008)
SPCC757.10	SPBC337.16	-0.783923	Neutral	Roguev A, et al. (2008)
SPCC548.05C	SPAC17A2.13C	-0.783775	Neutral	Roguev A, et al. (2008)
SPAC3H8.07C	SPBC29A3.05	-0.783287	Neutral	Roguev A, et al. (2008)
SPBC354.03	SPBC1709.11C	-0.781403	Neutral	Roguev A, et al. (2008)
SPBC354.03	SPBC1709.11C	-0.781403	Neutral	Roguev A, et al. (2008)
SPAC3H8.07C	SPBC13E7.09	-0.781152	Neutral	Roguev A, et al. (2008)
SPCC1235.09	SPAC16A10.02	-0.779352	Neutral	Roguev A, et al. (2008)
SPAC23H3.08C	SPAC3A11.13	-0.778666	Neutral	Roguev A, et al. (2008)
SPCC285.17	SPAC20H4.08	-0.778348	Neutral	Roguev A, et al. (2008)
SPBC1703.14C	SPBC8D2.04	-0.776693	Neutral	Roguev A, et al. (2008)
SPBP35G2.13C	SPCC285.13C	-0.773522	Neutral	Roguev A, et al. (2008)
SPBP8B7.18C	SPCC550.12	-0.771147	Neutral	Roguev A, et al. (2008)
SPBC887.04C	SPAC11E3.04C	-0.767764	Neutral	Roguev A, et al. (2008)
SPCC23B6.03C	SPBC215.07C	-0.765325	Neutral	Roguev A, et al. (2008)
SPBC36B7.08C	SPAC23H4.08	-0.764943	Neutral	Roguev A, et al. (2008)
SPAC227.10	SPBC337.03	-0.764932	Neutral	Roguev A, et al. (2008)
SPBC13E7.08C	SPCC1919.05	-0.763587	Neutral	Roguev A, et al. (2008)
SPBC17D11.04C	SPBC26H8.05C	-0.76244	Neutral	Roguev A, et al. (2008)
SPAC22E12.11C	SPAC227.05	-0.761641	Neutral	Roguev A, et al. (2008)
SPAC6B12.05C	SPAC6G9.08	-0.761491	Neutral	Roguev A, et al. (2008)
SPBC1D7.01	SPCC576.13	-0.761305	Neutral	Roguev A, et al. (2008)
SPBC1685.15C	SPAC3G9.12	-0.756978	Neutral	Roguev A, et al. (2008)
SPAC8E11.03C	SPAC23D3.09	-0.756132	Neutral	Roguev A, et al. (2008)
SPAC631.02	SPBC8D2.03C	-0.755972	Neutral	Roguev A, et al. (2008)
SPAC1F5.09C	SPAC6G9.08	-0.754958	Neutral	Roguev A, et al. (2008)
SPAC3C7.01C	SPBC2G5.02C	-0.753274	Neutral	Roguev A, et al. (2008)
SPAC23H3.08C	SPAC11E3.01C	-0.7529	Neutral	Roguev A, et al. (2008)
SPBC30B4.02C	SPAC17A2.13C	-0.752802	Neutral	Roguev A, et al. (2008)
SPAC8E11.03C	SPAC222.15	-0.751648	Neutral	Roguev A, et al. (2008)
SPCC18B5.11C	SPBP8B7.21	-0.751477	Neutral	Roguev A, et al. (2008)
SPCC594.05C	SPAC23G3.10C	-0.751297	Neutral	Roguev A, et al. (2008)
SPBC1734.07C	SPBC29A3.05	-0.746883	Neutral	Roguev A, et al. (2008)
SPBC119.08	SPBC215.02	-0.746862	Neutral	Roguev A, et al. (2008)
SPAC227.05	SPBC2G5.02C	-0.746848	Neutral	Roguev A, et al. (2008)
SPAC227.05	SPBC2G5.02C	-0.746848	Neutral	Roguev A, et al. (2008)
SPCC31H12.08C	SPBC12C2.08	-0.746699	Neutral	Roguev A, et al. (2008)
SPBC12D12.06	SPAC23D3.09	-0.745779	Neutral	Roguev A, et al. (2008)
SPAC17A2.13C	SPAC23G3.10C	-0.745561	Neutral	Roguev A, et al. (2008)
SPCC622.08C	SPBC1105.11C	-0.745359	Neutral	Roguev A, et al. (2008)
SPCC622.08C	SPBC1105.11C	-0.745359	Neutral	Roguev A, et al. (2008)
SPCC622.08C	SPBC1105.11C	-0.745359	Neutral	Roguev A, et al. (2008)
SPBC354.09C	SPCC895.06	-0.745137	Neutral	Roguev A, et al. (2008)
SPCC1450.02	SPAC6G9.08	-0.741705	Neutral	Roguev A, et al. (2008)
SPAC3C7.12	SPBC577.13	-0.741323	Neutral	Roguev A, et al. (2008)
SPBC1778.04	SPBC215.02	-0.741302	Neutral	Roguev A, et al. (2008)
SPAC23H4.08	SPAC328.06	-0.740639	Neutral	Roguev A, et al. (2008)
SPBC1703.14C	SPBC725.15	-0.739474	Neutral	Roguev A, et al. (2008)
SPCC895.06	SPAC6G9.08	-0.739273	Neutral	Roguev A, et al. (2008)
SPAC22F3.03C	SPCC18.11C	-0.739248	Neutral	Roguev A, et al. (2008)
SPAC17A2.13C	SPAC26H5.03	-0.739153	Neutral	Roguev A, et al. (2008)
SPBC354.03	SPBC609.02	-0.73891	Neutral	Roguev A, et al. (2008)
SPBC887.04C	SPBC342.05	-0.738499	Neutral	Roguev A, et al. (2008)
SPAC13G6.01C	SPAC9.05	-0.736657	Neutral	Roguev A, et al. (2008)
SPBC1921.07C	SPCC1235.09	-0.735775	Neutral	Roguev A, et al. (2008)
SPAC664.02C	SPAC1B3.02C	-0.731855	Neutral	Roguev A, et al. (2008)
SPAC23H3.05C	SPCC285.17	-0.731811	Neutral	Roguev A, et al. (2008)
SPBC902.02C	SPCC18.11C	-0.731394	Neutral	Roguev A, et al. (2008)
SPBC1703.14C	SPBC800.03	-0.730473	Neutral	Roguev A, et al. (2008)
SPAC3C7.12	SPBC32H8.11	-0.730307	Neutral	Roguev A, et al. (2008)
SPBC32F12.02	SPAC29A4.20	-0.730087	Neutral	Roguev A, et al. (2008)
SPAC13G6.01C	SPAC1952.07	-0.726327	Neutral	Roguev A, et al. (2008)
SPBC1D7.01	SPBC1105.14	-0.72544	Neutral	Roguev A, et al. (2008)
SPCC548.05C	SPAC1002.05C	-0.724692	Neutral	Roguev A, et al. (2008)
SPAC11E3.01C	SPAC17A2.12	-0.724233	Neutral	Roguev A, et al. (2008)
SPBC12C2.05C	SPBC13E7.09	-0.723908	Neutral	Roguev A, et al. (2008)
SPAC2G11.07C	SPBC2G5.02C	-0.723855	Neutral	Roguev A, et al. (2008)
SPAC3G9.07C	SPBP4H10.16C	-0.723595	Neutral	Roguev A, et al. (2008)
SPBC31F10.10C	SPBP22H7.05C	-0.723096	Neutral	Roguev A, et al. (2008)
SPAC1834.03C	SPBC215.02	-0.722059	Neutral	Roguev A, et al. (2008)
SPAPB1E7.02C	SPBC1709.11C	-0.721766	Neutral	Roguev A, et al. (2008)
SPAC19G12.02C	SPBC29A10.05	-0.721654	Neutral	Roguev A, et al. (2008)
SPAC6B12.05C	SPAC637.06	-0.721539	Neutral	Roguev A, et al. (2008)
SPAC22F3.09C	SPBC1778.02	-0.718124	Neutral	Roguev A, et al. (2008)
SPBP35G2.13C	SPBC13E7.08C	-0.716411	Neutral	Roguev A, et al. (2008)
SPCC188.02	SPAC23C4.12	-0.716197	Neutral	Roguev A, et al. (2008)
SPBC13E7.08C	SPBP23A10.16	-0.715254	Neutral	Roguev A, et al. (2008)
SPAPB1E7.02C	SPBC32F12.02	-0.714646	Neutral	Roguev A, et al. (2008)
SPBC1734.07C	SPAC13C5.07	-0.712277	Neutral	Roguev A, et al. (2008)
SPCC1223.11	SPAC3C7.01C	-0.712228	Neutral	Roguev A, et al. (2008)
SPBC3D6.04C	SPAPB1E7.02C	-0.710509	Neutral	Roguev A, et al. (2008)
SPBC12D12.06	SPAC637.06	-0.709352	Neutral	Roguev A, et al. (2008)
SPBC12D12.06	SPAC637.06	-0.709352	Neutral	Roguev A, et al. (2008)
SPAC17G8.13C	SPBC215.02	-0.708998	Neutral	Roguev A, et al. (2008)
SPCC1235.09	SPBC354.03	-0.70752	Neutral	Roguev A, et al. (2008)
SPBP35G2.13C	SPAC23H3.08C	-0.707236	Neutral	Roguev A, et al. (2008)
SPAC3G9.07C	SPBC3H7.10	-0.705526	Neutral	Roguev A, et al. (2008)
SPAPB1E7.02C	SPBC887.04C	-0.701625	Neutral	Roguev A, et al. (2008)
SPBC3D6.04C	SPCC285.13C	-0.700125	Neutral	Roguev A, et al. (2008)
SPCC663.05C	SPBC1105.14	-0.698428	Neutral	Roguev A, et al. (2008)
SPCP25A2.02C	SPCC330.02	-0.698056	Neutral	Roguev A, et al. (2008)
SPCP25A2.02C	SPBC23E6.08	-0.697194	Neutral	Roguev A, et al. (2008)
SPAC23H3.08C	SPAC17A2.13C	-0.697184	Neutral	Roguev A, et al. (2008)
SPBC36.05C	SPAC17C9.09C	-0.696771	Neutral	Roguev A, et al. (2008)
SPBC18H10.08C	SPAC1952.07	-0.696454	Neutral	Roguev A, et al. (2008)
SPBC887.04C	SPBC543.10	-0.694963	Neutral	Roguev A, et al. (2008)
SPBC215.02	SPAC29A4.20	-0.693564	Neutral	Roguev A, et al. (2008)
SPBC1D7.01	SPBC1709.13C	-0.693526	Neutral	Roguev A, et al. (2008)
SPCC550.12	SPCC1739.05	-0.692062	Neutral	Roguev A, et al. (2008)
SPCC18.11C	SPAC694.06C	-0.690882	Neutral	Roguev A, et al. (2008)
SPBP8B7.10C	SPAC12B10.04	-0.687843	Neutral	Roguev A, et al. (2008)
SPAC3A11.13	SPAC3G6.01	-0.686664	Neutral	Roguev A, et al. (2008)
SPBC3D6.10	SPBP8B7.21	-0.685181	Neutral	Roguev A, et al. (2008)
SPBC800.05C	SPBC1D7.01	-0.684663	Neutral	Roguev A, et al. (2008)
SPCC31H12.08C	SPBP22H7.05C	-0.683964	Neutral	Roguev A, et al. (2008)
SPCC663.05C	SPAC4F10.04	-0.683251	Neutral	Roguev A, et al. (2008)
SPAC12B10.01C	SPBC337.03	-0.683173	Neutral	Roguev A, et al. (2008)
SPAC13G6.01C	SPAC1687.05	-0.682484	Neutral	Roguev A, et al. (2008)
SPBC1773.11C	SPBC1604.19C	-0.682462	Neutral	Roguev A, et al. (2008)
SPBC1773.11C	SPAC23H4.08	-0.681564	Neutral	Roguev A, et al. (2008)
SPAC13G6.01C	SPAC821.10C	-0.68103	Neutral	Roguev A, et al. (2008)
SPAC11E3.04C	SPBC23E6.08	-0.679312	Neutral	Roguev A, et al. (2008)
SPBC13E7.08C	SPBC342.06C	-0.678623	Neutral	Roguev A, et al. (2008)
SPBC119.14	SPBC28F2.11	-0.6769	Neutral	Roguev A, et al. (2008)
SPBC29A3.05	SPBC8D2.04	-0.676888	Neutral	Roguev A, et al. (2008)
SPBP22H7.05C	SPBC1105.11C	-0.673641	Neutral	Roguev A, et al. (2008)
SPBP22H7.05C	SPBC1105.11C	-0.673641	Neutral	Roguev A, et al. (2008)
SPBP22H7.05C	SPBC1105.11C	-0.673641	Neutral	Roguev A, et al. (2008)
SPAC4C5.02C	SPAC328.05	-0.672022	Neutral	Roguev A, et al. (2008)
SPCC895.06	SPBC13E7.09	-0.671911	Neutral	Roguev A, et al. (2008)
SPAC20H4.03C	SPCC550.12	-0.671714	Neutral	Roguev A, et al. (2008)
SPBC1709.11C	SPAC3G6.01	-0.671669	Neutral	Roguev A, et al. (2008)
SPBC1709.11C	SPAC3G6.01	-0.671669	Neutral	Roguev A, et al. (2008)
SPAC1F5.09C	SPBC3H7.10	-0.670363	Neutral	Roguev A, et al. (2008)
SPCC4G3.15C	SPBC26H8.05C	-0.670125	Neutral	Roguev A, et al. (2008)
SPCP25A2.02C	SPCC285.17	-0.669439	Neutral	Roguev A, et al. (2008)
SPAC227.05	SPBC337.03	-0.669358	Neutral	Roguev A, et al. (2008)
SPCC18B5.11C	SPBC16D10.07C	-0.668768	Neutral	Roguev A, et al. (2008)
SPAC3H8.07C	SPBC1347.12	-0.668499	Neutral	Roguev A, et al. (2008)
SPCC364.06	SPAC1687.05	-0.667555	Neutral	Roguev A, et al. (2008)
SPCC1450.05C	SPBC543.10	-0.667262	Neutral	Roguev A, et al. (2008)
SPAC23H3.08C	SPAC1556.08C	-0.66482	Neutral	Roguev A, et al. (2008)
SPAC20H4.03C	SPAC227.05	-0.664029	Neutral	Roguev A, et al. (2008)
SPBC13E7.09	SPAC688.14	-0.663931	Neutral	Roguev A, et al. (2008)
SPAC6B12.05C	SPAC23H4.08	-0.663743	Neutral	Roguev A, et al. (2008)
SPBC902.02C	SPBC26H8.05C	-0.662813	Neutral	Roguev A, et al. (2008)
SPBC609.05	SPAC1952.05	-0.661835	Neutral	Roguev A, et al. (2008)
SPAC17A2.13C	SPBC6B1.02	-0.660883	Neutral	Roguev A, et al. (2008)
SPBC11B10.10C	SPBP4H10.17C	-0.660805	Neutral	Roguev A, et al. (2008)
SPBC3H7.07C	SPBC2G2.02	-0.660129	Neutral	Roguev A, et al. (2008)
SPAC227.05	SPAC3G6.11	-0.659898	Neutral	Roguev A, et al. (2008)
SPCC132.02	SPBC2D10.13	-0.659801	Neutral	Roguev A, et al. (2008)
SPAC2G11.07C	SPAC3C7.01C	-0.659054	Neutral	Roguev A, et al. (2008)
SPBC3H7.10	SPAC18G6.15	-0.658444	Neutral	Roguev A, et al. (2008)
SPBC29A3.09C	SPCC306.07C	-0.656118	Neutral	Roguev A, et al. (2008)
SPBC1921.07C	SPBC3H7.10	-0.653489	Neutral	Roguev A, et al. (2008)
SPBC887.04C	SPAC16A10.02	-0.653434	Neutral	Roguev A, et al. (2008)
SPBC902.02C	SPCC576.13	-0.653137	Neutral	Roguev A, et al. (2008)
SPCC18.11C	SPBC28F2.11	-0.652249	Neutral	Roguev A, et al. (2008)
SPBC543.03C	SPCP31B10.05	-0.650217	Neutral	Roguev A, et al. (2008)
SPAC17A2.13C	SPAC13A11.06	-0.647544	Neutral	Roguev A, et al. (2008)
SPAC3H8.07C	SPCC548.04	-0.647129	Neutral	Roguev A, et al. (2008)
SPAC6G9.03C	SPAC1F5.09C	-0.646781	Neutral	Roguev A, et al. (2008)
SPAC11E3.01C	SPBC800.03	-0.645692	Neutral	Roguev A, et al. (2008)
SPCC285.17	SPAC25B8.05	-0.644757	Neutral	Roguev A, et al. (2008)
SPAPB1E7.02C	SPBC1709.13C	-0.64463	Neutral	Roguev A, et al. (2008)
SPBC36.07	SPBC1105.11C	-0.644306	Neutral	Roguev A, et al. (2008)
SPBC1778.04	SPAC26H5.03	-0.642906	Neutral	Roguev A, et al. (2008)
SPCC622.08C	SPBC543.10	-0.640549	Neutral	Roguev A, et al. (2008)
SPCC550.15C	SPBC31F10.10C	-0.640548	Neutral	Roguev A, et al. (2008)
SPBC1703.14C	SPCC550.03C	-0.640366	Neutral	Roguev A, et al. (2008)
SPBC28F2.10C	SPAPYUG7.04C	-0.640329	Neutral	Roguev A, et al. (2008)
SPAC589.02C	SPBC119.14	-0.638627	Neutral	Roguev A, et al. (2008)
SPAC1F5.09C	SPBC1D7.05	-0.637274	Neutral	Roguev A, et al. (2008)
SPAC1F5.09C	SPBC1D7.05	-0.637274	Neutral	Roguev A, et al. (2008)
SPAC29B12.06C	SPAC227.05	-0.636624	Neutral	Roguev A, et al. (2008)
SPAC6F12.06	SPAC3G6.01	-0.636108	Neutral	Roguev A, et al. (2008)
SPCC285.16C	SPCC1183.06	-0.635349	Neutral	Roguev A, et al. (2008)
SPBC1D7.01	SPAC1834.04	-0.634751	Neutral	Roguev A, et al. (2008)
SPBC1105.14	SPAC15A10.11	-0.632763	Neutral	Roguev A, et al. (2008)
SPBC660.13C	SPAC664.07C	-0.630912	Neutral	Roguev A, et al. (2008)
SPBP35G2.13C	SPCC663.05C	-0.630673	Neutral	Roguev A, et al. (2008)
SPCC11E10.06C	SPBC1D7.01	-0.628867	Neutral	Roguev A, et al. (2008)
SPAC23H3.08C	SPAC1834.03C	-0.628822	Neutral	Roguev A, et al. (2008)
SPBC36.05C	SPAC644.14C	-0.628082	Neutral	Roguev A, et al. (2008)
SPAC17A2.13C	SPBC1778.04	-0.62779	Neutral	Roguev A, et al. (2008)
SPAC23H3.05C	SPBC15D4.15	-0.62688	Neutral	Roguev A, et al. (2008)
SPBC902.02C	SPBC1709.11C	-0.624498	Neutral	Roguev A, et al. (2008)
SPAC227.05	SPAC17G8.07	-0.623576	Neutral	Roguev A, et al. (2008)
SPBC119.08	SPCC550.12	-0.623556	Neutral	Roguev A, et al. (2008)
SPCC622.08C	SPAP27G11.15	-0.622455	Neutral	Roguev A, et al. (2008)
SPAC3G9.07C	SPBC337.16	-0.622147	Neutral	Roguev A, et al. (2008)
SPBC800.05C	SPAC3A11.13	-0.621585	Neutral	Roguev A, et al. (2008)
SPBC800.05C	SPAC3A11.13	-0.621585	Neutral	Roguev A, et al. (2008)
SPBC800.05C	SPAC3A11.13	-0.621585	Neutral	Roguev A, et al. (2008)
SPAC23C4.12	SPBP8B7.21	-0.620756	Neutral	Roguev A, et al. (2008)
SPBC1778.02	SPAC25B8.05	-0.620145	Neutral	Roguev A, et al. (2008)
SPCC757.10	SPBC3H7.10	-0.619918	Neutral	Roguev A, et al. (2008)
SPBC887.04C	SPCC550.12	-0.619801	Neutral	Roguev A, et al. (2008)
SPBC1D7.01	SPAC17G8.07	-0.619079	Neutral	Roguev A, et al. (2008)
SPCC550.15C	SPAC25B8.05	-0.618139	Neutral	Roguev A, et al. (2008)
SPAC11E3.01C	SPBC354.03	-0.616957	Neutral	Roguev A, et al. (2008)
SPCC622.17	SPAC1952.07	-0.614521	Neutral	Roguev A, et al. (2008)
SPCC1235.05C	SPBC18H10.06C	-0.614479	Neutral	Roguev A, et al. (2008)
SPAC17G8.13C	SPAC227.05	-0.614071	Neutral	Roguev A, et al. (2008)
SPAC23G3.10C	SPAC20H4.08	-0.613824	Neutral	Roguev A, et al. (2008)
SPAC6B12.05C	SPAC824.04	-0.613062	Neutral	Roguev A, et al. (2008)
SPAC23H3.05C	SPBC29A3.05	-0.612532	Neutral	Roguev A, et al. (2008)
SPAC13G6.01C	SPAC14C4.13	-0.610616	Neutral	Roguev A, et al. (2008)
SPBC28F2.11	SPBC2G5.02C	-0.609599	Neutral	Roguev A, et al. (2008)
SPBC1347.12	SPBC839.13C	-0.608795	Neutral	Roguev A, et al. (2008)
SPBC902.02C	SPAC227.10	-0.608079	Neutral	Roguev A, et al. (2008)
SPAC227.05	SPBC215.02	-0.607894	Neutral	Roguev A, et al. (2008)
SPBC36.05C	SPCC132.02	-0.606026	Neutral	Roguev A, et al. (2008)
SPAC821.10C	SPAC17G8.05	-0.604955	Neutral	Roguev A, et al. (2008)
SPAC31A2.15C	SPCC31H12.08C	-0.604496	Neutral	Roguev A, et al. (2008)
SPAC16C9.05	SPCC285.17	-0.602434	Neutral	Roguev A, et al. (2008)
SPBC1604.19C	SPAC3C7.01C	-0.602283	Neutral	Roguev A, et al. (2008)
SPBC4B4.03	SPAC12B10.04	-0.601805	Neutral	Roguev A, et al. (2008)
SPAC20H4.08	SPAC6G9.08	-0.599388	Neutral	Roguev A, et al. (2008)
SPAC13A11.04C	SPAC3A11.13	-0.59933	Neutral	Roguev A, et al. (2008)
SPCC18.11C	SPAC4H3.05	-0.598296	Neutral	Roguev A, et al. (2008)
SPBC902.02C	SPAC20H4.07	-0.59782	Neutral	Roguev A, et al. (2008)
SPCC663.05C	SPAC105.03C	-0.596253	Neutral	Roguev A, et al. (2008)
SPAC227.10	SPAC15A10.15	-0.59564	Neutral	Roguev A, et al. (2008)
SPAC11E3.01C	SPBC1778.02	-0.59549	Neutral	Roguev A, et al. (2008)
SPCC1450.11C	SPAC1B3.05	-0.595313	Neutral	Roguev A, et al. (2008)
SPAC3H8.07C	SPBC12C2.08	-0.595228	Neutral	Roguev A, et al. (2008)
SPCC622.08C	SPBC4B4.03	-0.595202	Neutral	Roguev A, et al. (2008)
SPCC622.08C	SPBC4B4.03	-0.595202	Neutral	Roguev A, et al. (2008)
SPBC36.05C	SPCC23B6.03C	-0.595156	Neutral	Roguev A, et al. (2008)
SPBC36.05C	SPBC543.10	-0.594781	Neutral	Roguev A, et al. (2008)
SPCC23B6.03C	SPBC29A3.13	-0.593992	Neutral	Roguev A, et al. (2008)
SPAC22F3.09C	SPAC23H3.08C	-0.59268	Neutral	Roguev A, et al. (2008)
SPAC23H3.08C	SPBC28F2.11	-0.591824	Neutral	Roguev A, et al. (2008)
SPAC3F10.15C	SPAC1F5.09C	-0.59123	Neutral	Roguev A, et al. (2008)
SPAC3F10.15C	SPAC1F5.09C	-0.59123	Neutral	Roguev A, et al. (2008)
SPBC17A3.03C	SPAC20H4.08	-0.590819	Neutral	Roguev A, et al. (2008)
SPAC13G6.01C	SPAC20H4.04	-0.590226	Neutral	Roguev A, et al. (2008)
SPAC18G6.15	SPAC3A11.13	-0.589975	Neutral	Roguev A, et al. (2008)
SPBC902.02C	SPCC1235.05C	-0.587605	Neutral	Roguev A, et al. (2008)
SPCC18B5.11C	SPAC1B3.02C	-0.587525	Neutral	Roguev A, et al. (2008)
SPBP4H10.16C	SPAC26H5.03	-0.586994	Neutral	Roguev A, et al. (2008)
SPAC6F12.06	SPAC1783.05	-0.586183	Neutral	Roguev A, et al. (2008)
SPBC13E7.08C	SPBC800.03	-0.585334	Neutral	Roguev A, et al. (2008)
SPBC16E9.11C	SPAC144.05	-0.584269	Neutral	Roguev A, et al. (2008)
SPAC926.07C	SPBC215.02	-0.583651	Neutral	Roguev A, et al. (2008)
SPBC337.03	SPBC4B4.03	-0.583634	Neutral	Roguev A, et al. (2008)
SPAC31A2.15C	SPBC1778.04	-0.582045	Neutral	Roguev A, et al. (2008)
SPCC11E10.06C	SPBC8D2.04	-0.582007	Neutral	Roguev A, et al. (2008)
SPCC11E10.06C	SPBC8D2.04	-0.582007	Neutral	Roguev A, et al. (2008)
SPBC887.04C	SPBC18H10.06C	-0.58195	Neutral	Roguev A, et al. (2008)
SPBP35G2.13C	SPBC17D11.04C	-0.580434	Neutral	Roguev A, et al. (2008)
SPCC663.05C	SPAC644.14C	-0.580112	Neutral	Roguev A, et al. (2008)
SPCC895.06	SPBC215.02	-0.57843	Neutral	Roguev A, et al. (2008)
SPCC1450.05C	SPAC6F12.12	-0.576478	Neutral	Roguev A, et al. (2008)
SPCC757.10	SPAC16A10.02	-0.576367	Neutral	Roguev A, et al. (2008)
SPBC11B10.10C	SPCC23B6.03C	-0.575124	Neutral	Roguev A, et al. (2008)
SPCC622.08C	SPBC1105.14	-0.574455	Neutral	Roguev A, et al. (2008)
SPBC16D10.07C	SPCC1450.02	-0.574332	Neutral	Roguev A, et al. (2008)
SPBC887.04C	SPBC119.14	-0.573795	Neutral	Roguev A, et al. (2008)
SPAC821.10C	SPBC36.07	-0.573363	Neutral	Roguev A, et al. (2008)
SPBC17D11.04C	SPAC23G3.10C	-0.572479	Neutral	Roguev A, et al. (2008)
SPBC3H7.10	SPAC3A11.13	-0.571972	Neutral	Roguev A, et al. (2008)
SPAC821.10C	SPAC13C5.07	-0.57136	Neutral	Roguev A, et al. (2008)
SPBC28F2.10C	SPCC584.02	-0.570836	Neutral	Roguev A, et al. (2008)
SPCC1450.02	SPAC18G6.15	-0.570819	Neutral	Roguev A, et al. (2008)
SPBC36.05C	SPBC3H7.10	-0.570264	Neutral	Roguev A, et al. (2008)
SPBP22H7.05C	SPAC15A10.15	-0.570243	Neutral	Roguev A, et al. (2008)
SPAC31A2.15C	SPCC18.06C	-0.567983	Neutral	Roguev A, et al. (2008)
SPAC8E11.07C	SPAC17G8.05	-0.567583	Neutral	Roguev A, et al. (2008)
SPAC20H4.03C	SPAC8E11.03C	-0.563158	Neutral	Roguev A, et al. (2008)
SPCC285.13C	SPAC3G9.07C	-0.562644	Neutral	Roguev A, et al. (2008)
SPAC31A2.15C	SPBC6B1.02	-0.561059	Neutral	Roguev A, et al. (2008)
SPAC644.14C	SPCC18.10	-0.560718	Neutral	Roguev A, et al. (2008)
SPCC18.11C	SPBC13E7.08C	-0.559918	Neutral	Roguev A, et al. (2008)
SPAC4C5.02C	SPCC1919.03C	-0.559678	Neutral	Roguev A, et al. (2008)
SPAC1556.08C	SPAC23H4.08	-0.559401	Neutral	Roguev A, et al. (2008)
SPBC29A3.05	SPBC1105.14	-0.55908	Neutral	Roguev A, et al. (2008)
SPAC24B11.08C	SPCC757.10	-0.558113	Neutral	Roguev A, et al. (2008)
SPBC17A3.03C	SPAC9G1.10C	-0.557967	Neutral	Roguev A, et al. (2008)
SPAC16A10.02	SPAC1834.04	-0.557651	Neutral	Roguev A, et al. (2008)
SPBC26H8.05C	SPAC14C4.13	-0.557454	Neutral	Roguev A, et al. (2008)
SPCC11E10.06C	SPAC29A4.02C	-0.556869	Neutral	Roguev A, et al. (2008)
SPAC23C11.04C	SPAC20G4.04C	-0.556482	Neutral	Roguev A, et al. (2008)
SPAC1002.05C	SPBC342.05	-0.555024	Neutral	Roguev A, et al. (2008)
SPAC20H4.07	SPBC1105.14	-0.553189	Neutral	Roguev A, et al. (2008)
SPBC651.05C	SPBC800.03	-0.553172	Neutral	Roguev A, et al. (2008)
SPAC664.02C	SPBP22H7.05C	-0.552063	Neutral	Roguev A, et al. (2008)
SPBC902.02C	SPAC8E11.03C	-0.552016	Neutral	Roguev A, et al. (2008)
SPAC31A2.15C	SPAC18G6.15	-0.551911	Neutral	Roguev A, et al. (2008)
SPAC1002.05C	SPAC694.06C	-0.551427	Neutral	Roguev A, et al. (2008)
SPAC23H3.08C	SPAC3G9.07C	-0.550578	Neutral	Roguev A, et al. (2008)
SPAC17G8.13C	SPCC576.13	-0.549563	Neutral	Roguev A, et al. (2008)
SPAC23C4.12	SPAC637.06	-0.549338	Neutral	Roguev A, et al. (2008)
SPAC821.10C	SPBC800.03	-0.548948	Neutral	Roguev A, et al. (2008)
SPBC1709.11C	SPAC6G9.08	-0.547823	Neutral	Roguev A, et al. (2008)
SPBC1709.11C	SPAC6G9.08	-0.547823	Neutral	Roguev A, et al. (2008)
SPAC20H4.03C	SPBC29A3.05	-0.547077	Neutral	Roguev A, et al. (2008)
SPBC11B10.10C	SPBC1105.14	-0.546188	Neutral	Roguev A, et al. (2008)
SPBC29A3.05	SPBC32F12.02	-0.545864	Neutral	Roguev A, et al. (2008)
SPAC6G9.03C	SPBC23E6.08	-0.545491	Neutral	Roguev A, et al. (2008)
SPAC2F7.08C	SPAC6G9.08	-0.544885	Neutral	Roguev A, et al. (2008)
SPAC6F12.12	SPBC4B4.03	-0.543763	Neutral	Roguev A, et al. (2008)
SPCC1183.06	SPBC19C7.02	-0.543712	Neutral	Roguev A, et al. (2008)
SPBC13E7.08C	SPAC16A10.02	-0.54329	Neutral	Roguev A, et al. (2008)
SPAC227.05	SPBC30D10.04	-0.542939	Neutral	Roguev A, et al. (2008)
SPBC902.02C	SPCC1393.02C	-0.541303	Neutral	Roguev A, et al. (2008)
SPAC644.14C	SPBC1703.04	-0.53904	Neutral	Roguev A, et al. (2008)
SPCP31B10.05	SPAC1071.02	-0.538916	Neutral	Roguev A, et al. (2008)
SPBC543.03C	SPBC4B4.03	-0.538505	Neutral	Roguev A, et al. (2008)
SPAC227.10	SPBC12C2.08	-0.536733	Neutral	Roguev A, et al. (2008)
SPAC4A8.05C	SPAC1834.07	-0.535073	Neutral	Roguev A, et al. (2008)
SPBC1D7.01	SPAC6G9.08	-0.534033	Neutral	Roguev A, et al. (2008)
SPAC11E3.01C	SPAC227.10	-0.533521	Neutral	Roguev A, et al. (2008)
SPAC3G6.06C	SPBC543.10	-0.53324	Neutral	Roguev A, et al. (2008)
SPAC1F5.09C	SPBC543.07	-0.53288	Neutral	Roguev A, et al. (2008)
SPBC582.10C	SPBC23E6.08	-0.532878	Neutral	Roguev A, et al. (2008)
SPBC30B4.02C	SPBC839.17C	-0.53157	Neutral	Roguev A, et al. (2008)
SPCC1450.05C	SPBC12D12.06	-0.530566	Neutral	Roguev A, et al. (2008)
SPAC29B12.06C	SPBC1105.11C	-0.530061	Neutral	Roguev A, et al. (2008)
SPAC3F10.15C	SPAC328.01C	-0.529417	Neutral	Roguev A, et al. (2008)
SPBC8D2.03C	SPAC1952.05	-0.528245	Neutral	Roguev A, et al. (2008)
SPBC8D2.03C	SPAC1952.05	-0.528245	Neutral	Roguev A, et al. (2008)
SPCC1223.01	SPBC1105.14	-0.528143	Neutral	Roguev A, et al. (2008)
SPAC3G9.07C	SPBC1105.14	-0.528051	Neutral	Roguev A, et al. (2008)
SPAC1F5.09C	SPBC6B1.02	-0.527611	Neutral	Roguev A, et al. (2008)
SPAC8E11.03C	SPBC543.10	-0.527316	Neutral	Roguev A, et al. (2008)
SPAC22E12.11C	SPAC15A10.15	-0.527193	Neutral	Roguev A, et al. (2008)
SPBC13E7.09	SPBC543.10	-0.525085	Neutral	Roguev A, et al. (2008)
SPBC1703.14C	SPAC15A10.15	-0.524962	Neutral	Roguev A, et al. (2008)
SPAC18G6.15	SPBC1105.14	-0.524721	Neutral	Roguev A, et al. (2008)
SPAC31A2.15C	SPCC576.13	-0.52435	Neutral	Roguev A, et al. (2008)
SPAC589.02C	SPBC215.02	-0.524071	Neutral	Roguev A, et al. (2008)
SPAC227.10	SPCC576.13	-0.52362	Neutral	Roguev A, et al. (2008)
SPAC227.10	SPAC3G6.11	-0.522403	Neutral	Roguev A, et al. (2008)
SPBC1D7.01	SPBC1105.11C	-0.522038	Neutral	Roguev A, et al. (2008)
SPAC3H8.07C	SPCC11E10.06C	-0.522031	Neutral	Roguev A, et al. (2008)
SPAC3G9.07C	SPAC1F5.09C	-0.521946	Neutral	Roguev A, et al. (2008)
SPAC3G9.07C	SPAC1F5.09C	-0.521946	Neutral	Roguev A, et al. (2008)
SPCC18B5.11C	SPBP35G2.06C	-0.52192	Neutral	Roguev A, et al. (2008)
SPBC947.08C	SPAC1B3.02C	-0.520675	Neutral	Roguev A, et al. (2008)
SPBC2F12.03C	SPAC3A11.13	-0.519839	Neutral	Roguev A, et al. (2008)
SPCC663.05C	SPAC694.06C	-0.519556	Neutral	Roguev A, et al. (2008)
SPCC23B6.03C	SPAC4H3.05	-0.518868	Neutral	Roguev A, et al. (2008)
SPBP23A10.16	SPBC1709.11C	-0.51878	Neutral	Roguev A, et al. (2008)
SPBC1D7.01	SPAC1783.05	-0.518338	Neutral	Roguev A, et al. (2008)
SPCC417.06C	SPAC20H4.07	-0.517397	Neutral	Roguev A, et al. (2008)
SPCC132.02	SPBC2F12.03C	-0.515708	Neutral	Roguev A, et al. (2008)
SPBC36.05C	SPBC1604.19C	-0.515301	Neutral	Roguev A, et al. (2008)
SPAC3G9.12	SPBC20F10.06	-0.514186	Neutral	Roguev A, et al. (2008)
SPBC1105.09	SPBC215.02	-0.513572	Neutral	Roguev A, et al. (2008)
SPCC1739.05	SPAC1834.03C	-0.513076	Neutral	Roguev A, et al. (2008)
SPCC663.05C	SPAC8E11.03C	-0.512368	Neutral	Roguev A, et al. (2008)
SPAC13G6.01C	SPAC4H3.05	-0.511522	Neutral	Roguev A, et al. (2008)
SPAC12B10.01C	SPBC119.14	-0.510834	Neutral	Roguev A, et al. (2008)
SPAC3H8.07C	SPBC20F10.06	-0.509725	Neutral	Roguev A, et al. (2008)
SPAC8E11.07C	SPBC2G5.02C	-0.509392	Neutral	Roguev A, et al. (2008)
SPAC1B3.03C	SPBC1D7.01	-0.5093	Neutral	Roguev A, et al. (2008)
SPBC11B10.10C	SPBC1105.11C	-0.508697	Neutral	Roguev A, et al. (2008)
SPCC663.05C	SPBC16C6.05	-0.508026	Neutral	Roguev A, et al. (2008)
SPBC582.10C	SPAC3A11.13	-0.507547	Neutral	Roguev A, et al. (2008)
SPCC550.15C	SPAC3A11.13	-0.505993	Neutral	Roguev A, et al. (2008)
SPAC664.02C	SPBC1105.14	-0.505827	Neutral	Roguev A, et al. (2008)
SPCC1393.02C	SPBC13E7.08C	-0.505751	Neutral	Roguev A, et al. (2008)
SPBC11B10.10C	SPAC1834.04	-0.504936	Neutral	Roguev A, et al. (2008)
SPAC6F12.06	SPAC25B8.05	-0.50476	Neutral	Roguev A, et al. (2008)
SPBC16D10.07C	SPAC3A11.13	-0.503148	Neutral	Roguev A, et al. (2008)
SPCC550.15C	SPBC2G5.02C	-0.503107	Neutral	Roguev A, et al. (2008)
SPCC550.15C	SPBC2G5.02C	-0.503107	Neutral	Roguev A, et al. (2008)
SPCC550.15C	SPCC364.06	-0.498528	Neutral	Roguev A, et al. (2008)
SPAC6G9.03C	SPAC821.06	-0.49845	Neutral	Roguev A, et al. (2008)
SPCC18B5.11C	SPCC622.17	-0.498071	Neutral	Roguev A, et al. (2008)
SPBC28F2.10C	SPAC227.10	-0.497765	Neutral	Roguev A, et al. (2008)
SPBC2D10.14C	SPAC1834.07	-0.497312	Neutral	Roguev A, et al. (2008)
SPAC589.02C	SPAC3G6.01	-0.497307	Neutral	Roguev A, et al. (2008)
SPAC9.05	SPBC24C6.05	-0.497045	Neutral	Roguev A, et al. (2008)
SPAC139.01C	SPBC12D12.06	-0.497039	Neutral	Roguev A, et al. (2008)
SPAC824.04	SPBC32F12.02	-0.497033	Neutral	Roguev A, et al. (2008)
SPAC6F12.12	SPBC1778.04	-0.495676	Neutral	Roguev A, et al. (2008)
SPBC1105.09	SPAC1834.07	-0.495456	Neutral	Roguev A, et al. (2008)
SPCC576.13	SPBC215.02	-0.495413	Neutral	Roguev A, et al. (2008)
SPAC664.02C	SPCC1223.01	-0.495271	Neutral	Roguev A, et al. (2008)
SPBP8B7.21	SPAC17A2.12	-0.4951	Neutral	Roguev A, et al. (2008)
SPBP35G2.13C	SPBP8B7.21	-0.494352	Neutral	Roguev A, et al. (2008)
SPBC11B10.10C	SPCC364.06	-0.493377	Neutral	Roguev A, et al. (2008)
SPAPB1E7.06C	SPBC887.04C	-0.493324	Neutral	Roguev A, et al. (2008)
SPCC31H12.08C	SPAC694.06C	-0.493252	Neutral	Roguev A, et al. (2008)
SPBC3E7.08C	SPBC119.14	-0.491551	Neutral	Roguev A, et al. (2008)
SPBC2D10.13	SPAC3A11.13	-0.491194	Neutral	Roguev A, et al. (2008)
SPBC1778.04	SPAC1071.02	-0.491028	Neutral	Roguev A, et al. (2008)
SPBP35G2.13C	SPBC215.02	-0.49102	Neutral	Roguev A, et al. (2008)
SPCP31B10.05	SPCC622.17	-0.490732	Neutral	Roguev A, et al. (2008)
SPAC23H3.05C	SPAC23G3.10C	-0.490446	Neutral	Roguev A, et al. (2008)
SPBC2D10.14C	SPBC119.08	-0.490004	Neutral	Roguev A, et al. (2008)
SPCP25A2.02C	SPAC23H4.08	-0.486903	Neutral	Roguev A, et al. (2008)
SPAC13C5.07	SPCC18.10	-0.485707	Neutral	Roguev A, et al. (2008)
SPAC6F12.06	SPAC20H4.07	-0.485267	Neutral	Roguev A, et al. (2008)
SPCC576.13	SPBP35G2.06C	-0.484916	Neutral	Roguev A, et al. (2008)
SPBC119.08	SPAC20H4.08	-0.484663	Neutral	Roguev A, et al. (2008)
SPBC800.05C	SPBC20F10.06	-0.484656	Neutral	Roguev A, et al. (2008)
SPBC800.05C	SPBC20F10.06	-0.484656	Neutral	Roguev A, et al. (2008)
SPBC36B7.08C	SPBC1778.02	-0.483046	Neutral	Roguev A, et al. (2008)
SPAC4C5.02C	SPCC1739.05	-0.482591	Neutral	Roguev A, et al. (2008)
SPBC902.02C	SPAC15A10.15	-0.482503	Neutral	Roguev A, et al. (2008)
SPBC660.13C	SPBC1718.02	-0.480038	Neutral	Roguev A, et al. (2008)
SPBC3H7.07C	SPBC887.04C	-0.480016	Neutral	Roguev A, et al. (2008)
SPAC227.10	SPAC1B3.03C	-0.479117	Neutral	Roguev A, et al. (2008)
SPAC227.10	SPAC1B3.03C	-0.479117	Neutral	Roguev A, et al. (2008)
SPAC664.02C	SPAC4H3.05	-0.478459	Neutral	Roguev A, et al. (2008)
SPAPB21F2.03	SPAC9G1.10C	-0.478273	Neutral	Roguev A, et al. (2008)
SPBC18E5.05C	SPAC23H3.08C	-0.477453	Neutral	Roguev A, et al. (2008)
SPBP22H7.05C	SPAC1783.05	-0.476942	Neutral	Roguev A, et al. (2008)
SPBC530.14C	SPAC19E9.01C	-0.476435	Neutral	Roguev A, et al. (2008)
SPCC188.02	SPAC15A10.11	-0.474433	Neutral	Roguev A, et al. (2008)
SPCC550.12	SPBC2G5.02C	-0.473977	Neutral	Roguev A, et al. (2008)
SPAC23H3.05C	SPAC1F5.09C	-0.473688	Neutral	Roguev A, et al. (2008)
SPAC3H8.07C	SPAC20H4.03C	-0.473344	Neutral	Roguev A, et al. (2008)
SPBC11B10.10C	SPBC32F12.02	-0.4729	Neutral	Roguev A, et al. (2008)
SPBC1703.14C	SPAC328.01C	-0.472462	Neutral	Roguev A, et al. (2008)
SPBC2G2.02	SPBC543.10	-0.47231	Neutral	Roguev A, et al. (2008)
SPBC2G2.02	SPBC543.10	-0.47231	Neutral	Roguev A, et al. (2008)
SPAC57A10.09C	SPCC285.17	-0.471913	Neutral	Roguev A, et al. (2008)
SPAC6G9.08	SPBC1105.09	-0.471565	Neutral	Roguev A, et al. (2008)
SPAC589.02C	SPAC1B3.02C	-0.471512	Neutral	Roguev A, et al. (2008)
SPCC622.08C	SPAC17G8.07	-0.471476	Neutral	Roguev A, et al. (2008)
SPAC3G6.06C	SPAC4F10.04	-0.471469	Neutral	Roguev A, et al. (2008)
SPAC23H4.10C	SPCC895.06	-0.471467	Neutral	Roguev A, et al. (2008)
SPCC550.03C	SPAC6G9.08	-0.47139	Neutral	Roguev A, et al. (2008)
SPBC29A3.05	SPBC1709.11C	-0.470233	Neutral	Roguev A, et al. (2008)
SPBC29A3.05	SPBC1709.11C	-0.470233	Neutral	Roguev A, et al. (2008)
SPBC119.14	SPAPB24D3.04C	-0.46953	Neutral	Roguev A, et al. (2008)
SPAC8E11.03C	SPAC23C4.12	-0.468835	Neutral	Roguev A, et al. (2008)
SPCC1672.08C	SPAC664.07C	-0.468502	Neutral	Roguev A, et al. (2008)
SPBP22H7.05C	SPAC1834.04	-0.467747	Neutral	Roguev A, et al. (2008)
SPBP22H7.05C	SPAC1834.04	-0.467747	Neutral	Roguev A, et al. (2008)
SPBP22H7.05C	SPAC1834.04	-0.467747	Neutral	Roguev A, et al. (2008)
SPAC11E3.01C	SPCC1919.05	-0.46694	Neutral	Roguev A, et al. (2008)
SPCC622.08C	SPBC8D2.04	-0.466796	Neutral	Roguev A, et al. (2008)
SPCC622.08C	SPBC8D2.04	-0.466796	Neutral	Roguev A, et al. (2008)
SPCC622.08C	SPBC8D2.04	-0.466796	Neutral	Roguev A, et al. (2008)
SPBC36.05C	SPCC584.02	-0.466437	Neutral	Roguev A, et al. (2008)
SPCC18.11C	SPAC23H3.08C	-0.466306	Neutral	Roguev A, et al. (2008)
SPAC22E12.11C	SPCC1235.09	-0.465696	Neutral	Roguev A, et al. (2008)
SPCC132.02	SPAC1952.05	-0.465663	Neutral	Roguev A, et al. (2008)
SPBC1778.04	SPBC342.05	-0.464259	Neutral	Roguev A, et al. (2008)
SPAC29B12.06C	SPBC13E7.09	-0.463725	Neutral	Roguev A, et al. (2008)
SPAC227.10	SPBC1347.02	-0.463544	Neutral	Roguev A, et al. (2008)
SPCC18.11C	SPAPB1E7.06C	-0.462708	Neutral	Roguev A, et al. (2008)
SPAC6F12.12	SPAC18G6.15	-0.462587	Neutral	Roguev A, et al. (2008)
SPBC1D7.01	SPAC15A10.15	-0.462043	Neutral	Roguev A, et al. (2008)
SPCC1450.05C	SPAC589.02C	-0.462013	Neutral	Roguev A, et al. (2008)
SPBP35G2.13C	SPAC23G3.10C	-0.459985	Neutral	Roguev A, et al. (2008)
SPCC18B5.11C	SPAC227.10	-0.457213	Neutral	Roguev A, et al. (2008)
SPAC8E11.03C	SPCC18.10	-0.456039	Neutral	Roguev A, et al. (2008)
SPAC57A10.09C	SPCC576.13	-0.455542	Neutral	Roguev A, et al. (2008)
SPAC20H4.08	SPAC31F12.01	-0.454538	Neutral	Roguev A, et al. (2008)
SPBC1773.11C	SPBC12C2.08	-0.454289	Neutral	Roguev A, et al. (2008)
SPCC1183.06	SPCC622.17	-0.453639	Neutral	Roguev A, et al. (2008)
SPAC227.05	SPAC6F12.12	-0.453531	Neutral	Roguev A, et al. (2008)
SPCC1235.09	SPBC8D2.04	-0.452203	Neutral	Roguev A, et al. (2008)
SPAC17G8.10C	SPBC577.13	-0.45088	Neutral	Roguev A, et al. (2008)
SPCC18B5.10C	SPBC2A9.04C	-0.450879	Neutral	Roguev A, et al. (2008)
SPAC821.10C	SPBC3H7.10	-0.450289	Neutral	Roguev A, et al. (2008)
SPCC31H12.08C	SPBC1709.11C	-0.449529	Neutral	Roguev A, et al. (2008)
SPCP25A2.02C	SPBC29A3.08	-0.449153	Neutral	Roguev A, et al. (2008)
SPCC1393.02C	SPAC16A10.02	-0.448334	Neutral	Roguev A, et al. (2008)
SPCC285.16C	SPBC119.14	-0.44687	Neutral	Roguev A, et al. (2008)
SPAC31A2.15C	SPAC6F12.12	-0.44644	Neutral	Roguev A, et al. (2008)
SPBC26H8.05C	SPAC13C5.07	-0.445607	Neutral	Roguev A, et al. (2008)
SPBC28F2.11	SPBP8B7.21	-0.444573	Neutral	Roguev A, et al. (2008)
SPBC119.14	SPCC18.10	-0.444542	Neutral	Roguev A, et al. (2008)
SPBC36.07	SPBC32F12.02	-0.443734	Neutral	Roguev A, et al. (2008)
SPBC13G1.10C	SPBC354.03	-0.441811	Neutral	Roguev A, et al. (2008)
SPBC36.05C	SPAC328.06	-0.439897	Neutral	Roguev A, et al. (2008)
SPBC1709.11C	SPBC1105.11C	-0.439697	Neutral	Roguev A, et al. (2008)
SPBC1709.11C	SPBC1105.11C	-0.439697	Neutral	Roguev A, et al. (2008)
SPBC1709.11C	SPBC1105.11C	-0.439697	Neutral	Roguev A, et al. (2008)
SPBC337.16	SPCC1020.10	-0.439319	Neutral	Roguev A, et al. (2008)
SPAC24B11.08C	SPAC3C7.01C	-0.437427	Neutral	Roguev A, et al. (2008)
SPCC18B5.10C	SPCC285.17	-0.436098	Neutral	Roguev A, et al. (2008)
SPAC25B8.07C	SPBC28F2.11	-0.435898	Neutral	Roguev A, et al. (2008)
SPAC10F6.05C	SPBC16E9.11C	-0.434479	Neutral	Roguev A, et al. (2008)
SPBC11B10.10C	SPBC800.05C	-0.434317	Neutral	Roguev A, et al. (2008)
SPBC342.06C	SPAC30D11.07	-0.433692	Neutral	Roguev A, et al. (2008)
SPAC3H8.07C	SPBP8B7.21	-0.432962	Neutral	Roguev A, et al. (2008)
SPAC227.05	SPBC1718.02	-0.432463	Neutral	Roguev A, et al. (2008)
SPCC18.06C	SPAC3G6.06C	-0.432038	Neutral	Roguev A, et al. (2008)
SPAC1F5.09C	SPAC6F12.12	-0.431968	Neutral	Roguev A, et al. (2008)
SPBP4H10.16C	SPBP8B7.21	-0.431159	Neutral	Roguev A, et al. (2008)
SPAC18G6.15	SPBC557.04	-0.4311	Neutral	Roguev A, et al. (2008)
SPCC18.06C	SPAC11E3.01C	-0.430393	Neutral	Roguev A, et al. (2008)
SPCC663.05C	SPBC887.04C	-0.429226	Neutral	Roguev A, et al. (2008)
SPAC31A2.15C	SPAC3A11.13	-0.429065	Neutral	Roguev A, et al. (2008)
SPBC11C11.11C	SPAC222.15	-0.428423	Neutral	Roguev A, et al. (2008)
SPCC550.12	SPAC18G6.15	-0.427711	Neutral	Roguev A, et al. (2008)
SPAC31A2.15C	SPAC26H5.03	-0.427359	Neutral	Roguev A, et al. (2008)
SPAC3H8.07C	SPAC17A2.13C	-0.425502	Neutral	Roguev A, et al. (2008)
SPAC23H4.08	SPCC576.13	-0.425307	Neutral	Roguev A, et al. (2008)
SPAC4A8.05C	SPBC13E7.09	-0.425257	Neutral	Roguev A, et al. (2008)
SPBC902.02C	SPBC8D2.04	-0.425166	Neutral	Roguev A, et al. (2008)
SPAC23H3.08C	SPAC824.04	-0.424863	Neutral	Roguev A, et al. (2008)
SPAC23H3.08C	SPBC17D11.04C	-0.42433	Neutral	Roguev A, et al. (2008)
SPAC20H4.08	SPAC26H5.03	-0.423951	Neutral	Roguev A, et al. (2008)
SPBC17A3.03C	SPAC1F5.09C	-0.423528	Neutral	Roguev A, et al. (2008)
SPBC17A3.03C	SPAC1F5.09C	-0.423528	Neutral	Roguev A, et al. (2008)
SPBC660.13C	SPCC18B5.11C	-0.423371	Neutral	Roguev A, et al. (2008)
SPBC902.02C	SPBC1D7.01	-0.42323	Neutral	Roguev A, et al. (2008)
SPAC13A11.04C	SPCC18B5.11C	-0.422736	Neutral	Roguev A, et al. (2008)
SPBC887.04C	SPAC1F5.09C	-0.422677	Neutral	Roguev A, et al. (2008)
SPAC23C4.12	SPBC23E6.08	-0.422358	Neutral	Roguev A, et al. (2008)
SPAC23C4.12	SPBC23E6.08	-0.422358	Neutral	Roguev A, et al. (2008)
SPCC18B5.11C	SPCC18.06C	-0.421828	Neutral	Roguev A, et al. (2008)
SPAC6G9.08	SPBC8D2.03C	-0.4207	Neutral	Roguev A, et al. (2008)
SPCC895.06	SPBC16D10.07C	-0.420155	Neutral	Roguev A, et al. (2008)
SPBP35G2.13C	SPCC1450.02	-0.42002	Neutral	Roguev A, et al. (2008)
SPBC902.02C	SPAC1834.04	-0.419508	Neutral	Roguev A, et al. (2008)
SPAC227.10	SPCC895.06	-0.419082	Neutral	Roguev A, et al. (2008)
SPCC18B5.10C	SPBC36.05C	-0.417714	Neutral	Roguev A, et al. (2008)
SPCC550.15C	SPCC285.13C	-0.415135	Neutral	Roguev A, et al. (2008)
SPAC8E11.03C	SPBC577.13	-0.41025	Neutral	Roguev A, et al. (2008)
SPBC1347.12	SPBC2G2.05	-0.409359	Neutral	Roguev A, et al. (2008)
SPBC13E7.09	SPBC1347.12	-0.408289	Neutral	Roguev A, et al. (2008)
SPAC17A2.13C	SPAC17G8.07	-0.408173	Neutral	Roguev A, et al. (2008)
SPAC227.10	SPBC1105.11C	-0.407854	Neutral	Roguev A, et al. (2008)
SPAC6B12.05C	SPBC887.04C	-0.407675	Neutral	Roguev A, et al. (2008)
SPBP23A10.16	SPAC144.05	-0.40392	Neutral	Roguev A, et al. (2008)
SPAC1F5.09C	SPBC16D10.07C	-0.403551	Neutral	Roguev A, et al. (2008)
SPBC1604.20C	SPAC227.05	-0.403157	Neutral	Roguev A, et al. (2008)
SPBC3D6.04C	SPBC215.02	-0.402832	Neutral	Roguev A, et al. (2008)
SPBC17D11.02C	SPBC337.16	-0.402419	Neutral	Roguev A, et al. (2008)
SPAC13G6.01C	SPBC887.04C	-0.400265	Neutral	Roguev A, et al. (2008)
SPAC2F7.08C	SPAC22E12.11C	-0.399559	Neutral	Roguev A, et al. (2008)
SPCC1919.05	SPBC1709.11C	-0.398653	Neutral	Roguev A, et al. (2008)
SPAC20H4.03C	SPBC4B4.03	-0.398128	Neutral	Roguev A, et al. (2008)
SPBC1604.19C	SPBC337.16	-0.397888	Neutral	Roguev A, et al. (2008)
SPBC36.05C	SPAC343.11C	-0.397419	Neutral	Roguev A, et al. (2008)
SPCC18B5.11C	SPAC664.02C	-0.396192	Neutral	Roguev A, et al. (2008)
SPAC4C5.02C	SPBC800.05C	-0.395573	Neutral	Roguev A, et al. (2008)
SPBC1604.19C	SPAC824.08	-0.395505	Neutral	Roguev A, et al. (2008)
SPAC227.10	SPAC631.02	-0.395253	Neutral	Roguev A, et al. (2008)
SPAC57A10.09C	SPBC1703.14C	-0.395178	Neutral	Roguev A, et al. (2008)
SPAC227.05	SPAC18G6.15	-0.395086	Neutral	Roguev A, et al. (2008)
SPBC8D2.03C	SPAC26H5.05	-0.39466	Neutral	Roguev A, et al. (2008)
SPAC3G6.06C	SPAC6F12.12	-0.394086	Neutral	Roguev A, et al. (2008)
SPCC1393.02C	SPBC11B10.10C	-0.393585	Neutral	Roguev A, et al. (2008)
SPBC36.05C	SPBC1718.02	-0.392579	Neutral	Roguev A, et al. (2008)
SPAC3H8.07C	SPBC887.04C	-0.392383	Neutral	Roguev A, et al. (2008)
SPAC4C5.02C	SPAC1783.05	-0.39224	Neutral	Roguev A, et al. (2008)
SPBC660.13C	SPAC3H8.07C	-0.391858	Neutral	Roguev A, et al. (2008)
SPCC18.11C	SPAC19G12.08	-0.391225	Neutral	Roguev A, et al. (2008)
SPBC354.03	SPCC895.06	-0.391196	Neutral	Roguev A, et al. (2008)
SPCC18.06C	SPBC12C2.08	-0.389567	Neutral	Roguev A, et al. (2008)
SPAC644.09	SPBC2G5.02C	-0.388753	Neutral	Roguev A, et al. (2008)
SPBC660.13C	SPAC8E11.03C	-0.387543	Neutral	Roguev A, et al. (2008)
SPBC660.13C	SPAC8E11.03C	-0.387543	Neutral	Roguev A, et al. (2008)
SPAC1F5.09C	SPAC3C7.01C	-0.387158	Neutral	Roguev A, et al. (2008)
SPBC337.16	SPAC23H4.08	-0.385657	Neutral	Roguev A, et al. (2008)
SPAC13G6.01C	SPBC1709.11C	-0.384523	Neutral	Roguev A, et al. (2008)
SPAC3G9.07C	SPAC227.10	-0.384327	Neutral	Roguev A, et al. (2008)
SPAC3G9.07C	SPAC227.10	-0.384327	Neutral	Roguev A, et al. (2008)
SPCC18B5.11C	SPAC688.10	-0.382742	Neutral	Roguev A, et al. (2008)
SPAC227.05	SPBC32F12.02	-0.382415	Neutral	Roguev A, et al. (2008)
[truncated: 4,280 more rows]
